# Supplementary material for: Identification of Key Biomarkers and Immune Infiltration in Sciatic Nerve of Diabetic Neuropathy BKS-db/db Mice by Bioinformatics Analysis
Source: Front Pharmacol. 2021 May 26;12:682005. doi: 10.3389/fphar.2021.682005 (PMC8187920; doi:10.3389/fphar.2021.682005)
Supplement: Supplementary file 1 [file DataSheet1.CSV]

ID	adj.P.Val	P.Value	t	B	logFC	Gene.symbol	Gene.title
67717_at	3.09e-10	2.00e-14	35.089192	21.03108	5.9251429	Lipf	lipase, gastric
63993_at	9.10e-10	1.18e-13	30.63324	19.93758	3.722381	Slc5a7	solute carrier family 5 (choline transporter), member 7
24108_at	4.07e-09	9.50e-13	26.086357	18.49372	4.3210714	Ubd	ubiquitin D
171170_at	4.07e-09	1.05e-12	25.881946	18.41914	3.3635238	Mbnl3	muscleblind-like 3 (Drosophila)
50765_at	2.89e-08	1.02e-11	21.715674	16.67117	3.761	Tfr2	transferrin receptor 2
216343_at	2.89e-08	1.12e-11	21.553592	16.59325	6.2467619	Tph2	tryptophan hydroxylase 2
18430_at	3.41e-08	1.54e-11	21.020655	16.33108	5.0512143	Oxtr	oxytocin receptor
109901_at	1.25e-07	6.44e-11	18.801446	15.13204	2.2484286	Cela1	chymotrypsin-like elastase family, member 1
69387_at	2.47e-07	1.46e-10	17.632676	14.42229	2.6918095	Dnajb13	DnaJ heat shock protein family (Hsp40) member B13
232680_at	2.47e-07	1.59e-10	17.509997	14.34431	5.1840714	Cpa2	carboxypeptidase A2, pancreatic
100043753_at	2.62e-07	1.86e-10	17.296745	14.20711	2.9430714	Gm4627	predicted gene 4627
108960_at	5.34e-07	4.14e-10	16.236748	13.49254	2.2223333	Irak2	interleukin-1 receptor-associated kinase 2
108078_at	5.66e-07	5.19e-10	15.949379	13.28898	4.1453571	Olr1	oxidized low density lipoprotein (lectin-like) receptor 1
233549_at	5.66e-07	5.30e-10	15.922829	13.26995	3.3877381	Mogat2	monoacylglycerol O-acyltransferase 2
105892_at	5.66e-07	5.48e-10	15.880377	13.23945	4.010381	9030619P08Rik	lymphocyte antigen 6 complex pseudogene
236794_at	8.17e-07	8.45e-10	15.342842	12.84464	2.1119286	Slc9a6	solute carrier family 9 (sodium/hydrogen exchanger), member 6
11425_at	8.90e-07	9.77e-10	15.165897	12.71111	3.6065238	Apoc4	apolipoprotein C-IV
68272_at	9.03e-07	1.05e-09	15.079444	12.64521	2.0230476	Rbm28	RNA binding motif protein 28
72169_at	1.00e-06	1.23e-09	14.886638	12.49665	2.3941905	Trim29	tripartite motif-containing 29
18670_at	1.59e-06	2.05e-09	14.291732	12.02406	2.244	Abcb4	ATP-binding cassette, sub-family B (MDR/TAP), member 4
16181_at	1.90e-06	2.58e-09	14.032071	11.81079	3.9715238	Il1rn	interleukin 1 receptor antagonist
72759_at	2.23e-06	3.16e-09	13.802456	11.61852	1.6919048	Tmem135	transmembrane protein 135
52076_at	2.42e-06	3.59e-09	13.662087	11.49924	1.7758333	Tmem38b	transmembrane protein 38B
18583_at	3.47e-06	5.38e-09	13.22251	11.11689	1.6881905	Pde7a	phosphodiesterase 7A
101437_at	3.50e-06	5.65e-09	13.170805	11.07102	1.5817857	Dhx32	DEAH (Asp-Glu-Ala-His) box polypeptide 32
52014_at	3.83e-06	6.43e-09	13.032791	10.94763	1.7716905	Nus1	NUS1 dehydrodolichyl diphosphate synthase subunit
69573_at	3.89e-06	6.79e-09	12.975907	10.89637	2.0714762	Hilpda	hypoxia inducible lipid droplet associated
22024_at	4.28e-06	7.74e-09	12.837765	10.77089	3.3404762	Crisp2	cysteine-rich secretory protein 2
216991_at	5.39e-06	1.01e-08	12.563521	10.51753	1.2478333	Adap2	ArfGAP with dual PH domains 2
380686_at	8.01e-06	1.60e-08	-12.096784	10.07287	-1.016119	Cnrip1	cannabinoid receptor interacting protein 1
13510_at	8.01e-06	1.60e-08	12.095928	10.07204	2.0893333	Dsg1a	desmoglein 1 alpha
66790_at	8.15e-06	1.68e-08	12.0474	10.0248	2.3343333	Grtp1	GH regulated TBC protein 1
245469_at	8.32e-06	1.77e-08	-11.996459	9.975	-1.3390238	Pdzd4	PDZ domain containing 4
18196_at	8.35e-06	1.83e-08	-11.96316	9.94234	-1.0832857	Nsg1	neuron specific gene family member 1
67758_at	8.61e-06	1.95e-08	11.904798	9.88487	2.7215238	Aadac	arylacetamide deacetylase (esterase)
12309_at	9.61e-06	2.25e-08	11.765328	9.74637	3.3752381	S100g	S100 calcium binding protein G
234740_at	9.61e-06	2.30e-08	-11.743893	9.72494	-1.3042381	Tmem231	transmembrane protein 231
12585_at	1.01e-05	2.48e-08	11.668304	9.64905	1.7531905	Cdr2	cerebellar degeneration-related 2
56471_at	1.17e-05	2.96e-08	-11.501692	9.48005	-3.1498571	Stmn4	stathmin-like 4
18005_at	1.24e-05	3.20e-08	11.425584	9.40205	2.0780238	Nek2	NIMA (never in mitosis gene a)-related expressed kinase 2
277353_at	1.31e-05	3.60e-08	11.31479	9.28758	2.6675	Tcfl5	transcription factor-like 5 (basic helix-loop-helix)
240638_at	1.31e-05	3.62e-08	11.309906	9.28251	1.5343571	Slc16a12	solute carrier family 16 (monocarboxylic acid transporters), member 12
107371_at	1.31e-05	3.66e-08	11.300667	9.27291	1.0867381	Exoc6	exocyst complex component 6
71908_at	1.31e-05	3.79e-08	11.267946	9.23886	2.8730476	Cldn23	claudin 23
16516_at	1.31e-05	3.81e-08	11.262953	9.23365	2.205881	Kcnj15	potassium inwardly-rectifying channel, subfamily J, member 15
68567_at	1.32e-05	3.93e-08	-11.232647	9.20201	-1.4420476	Cgref1	cell growth regulator with EF hand domain 1
72033_at	1.32e-05	4.00e-08	11.21713	9.18578	1.3990238	Tsc22d2	TSC22 domain family, member 2
18755_at	1.40e-05	4.33e-08	11.143183	9.10812	1.1312381	Prkch	protein kinase C, eta
226856_at	1.47e-05	4.64e-08	11.079033	9.04035	2.4839762	Lpgat1	lysophosphatidylglycerol acyltransferase 1
14409_at	1.48e-05	4.79e-08	11.049558	9.00909	3.8389524	Gabrr2	gamma-aminobutyric acid (GABA) C receptor, subunit rho 2
93843_at	1.48e-05	4.87e-08	-11.033637	8.99217	-1.3832857	Pnck	pregnancy upregulated non-ubiquitously expressed CaM kinase
20962_at	1.49e-05	5.06e-08	10.999302	8.9556	1.1119286	Sycp3	synaptonemal complex protein 3
226105_at	1.49e-05	5.09e-08	10.993196	8.94908	3.0482857	Cyp2c70	cytochrome P450, family 2, subfamily c, polypeptide 70
242341_at	1.56e-05	5.44e-08	10.93297	8.88463	3.9700476	Atp6v0d2	ATPase, H+ transporting, lysosomal V0 subunit D2
207728_at	1.60e-05	5.78e-08	10.877479	8.82495	1.2362619	Pde2a	phosphodiesterase 2A, cGMP-stimulated
12479_at	1.60e-05	5.81e-08	10.873615	8.82079	1.5757381	Cd1d1	CD1d1 antigen
226409_at	1.75e-05	6.46e-08	10.777179	8.71635	1.671	Zranb3	zinc finger, RAN-binding domain containing 3
12457_at	1.80e-05	6.74e-08	10.738289	8.67398	1.3709286	Noct	nocturnin
12038_at	1.81e-05	6.90e-08	10.717364	8.65113	1.5012857	Bche	butyrylcholinesterase
11846_at	1.97e-05	7.63e-08	10.627275	8.55225	3.9376667	Arg1	arginase, liver
73130_at	1.97e-05	7.83e-08	10.604204	8.5268	1.651	Tmed5	transmembrane emp24 protein transport domain containing 5
217430_at	1.97e-05	7.89e-08	10.59811	8.52007	0.9960476	Pqlc3	PQ loop repeat containing
213171_at	1.98e-05	8.05e-08	10.580143	8.5002	2.1632619	Prss27	protease, serine 27
75805_at	2.04e-05	8.42e-08	10.540472	8.45623	1.0487619	Nln	neurolysin (metallopeptidase M3 family)
11975_at	2.08e-05	8.73e-08	10.507972	8.42009	1.3985714	Atp6v0a1	ATPase, H+ transporting, lysosomal V0 subunit A1
20656_at	2.12e-05	9.04e-08	10.477703	8.38634	0.7273571	Sod2	superoxide dismutase 2, mitochondrial
66249_at	2.42e-05	1.05e-07	10.348527	8.24129	0.8884286	Pno1	partner of NOB1 homolog
330908_at	2.45e-05	1.08e-07	-10.323011	8.21244	-2.0768333	Opcml	opioid binding protein/cell adhesion molecule-like
71373_at	2.49e-05	1.11e-07	10.296862	8.18281	2.8502143	Prr16	proline rich 16
70757_at	2.49e-05	1.12e-07	10.28615	8.17065	1.1130952	Hacd2	3-hydroxyacyl-CoA dehydratase 2
16197_at	2.50e-05	1.15e-07	10.266606	8.14844	3.464381	Il7r	interleukin 7 receptor
68800_at	2.50e-05	1.16e-07	10.255672	8.136	5.1700476	Prr32	proline rich 32
16173_at	2.52e-05	1.19e-07	-10.237322	8.11509	-1.2740476	Il18	interleukin 18
22227_at	2.54e-05	1.22e-07	10.218478	8.09358	4.7982143	Ucp1	uncoupling protein 1 (mitochondrial, proton carrier)
64339_at	2.57e-05	1.27e-07	-10.178157	8.04743	-1.318381	Fndc4	fibronectin type III domain containing 4
23966_at	2.57e-05	1.28e-07	10.176903	8.04599	1.914381	Tenm4	teneurin transmembrane protein 4
58187_at	2.57e-05	1.28e-07	-10.176411	8.04543	-2.2825476	Cldn10	claudin 10
84112_at	2.60e-05	1.31e-07	10.153725	8.01939	2.0703333	Sucnr1	succinate receptor 1
257635_at	2.61e-05	1.33e-07	10.139255	8.00275	2.0899048	Sdsl	serine dehydratase-like
107522_at	2.63e-05	1.36e-07	-10.120833	7.98154	-2.6419524	Ece2	endothelin converting enzyme 2
18979_at	2.82e-05	1.48e-07	-10.05147	7.90136	-3.6034286	Pon1	paraoxonase 1
70984_at	2.93e-05	1.57e-07	10.00087	7.84256	1.3251429	4931406C07Rik	RIKEN cDNA 4931406C07 gene
59126_at	2.93e-05	1.57e-07	9.997536	7.83867	1.0898333	Nek6	NIMA (never in mitosis gene a)-related expressed kinase 6
217946_at	3.01e-05	1.63e-07	9.966776	7.80279	3.0919286	Cdca7l	cell division cycle associated 7 like
30924_at	3.16e-05	1.73e-07	9.915268	7.74247	2.4899286	Angptl3	angiopoietin-like 3
75590_at	3.16e-05	1.76e-07	9.902783	7.72781	3.3494524	Dusp9	dual specificity phosphatase 9
104943_at	3.16e-05	1.77e-07	9.895494	7.71924	2.7427143	Fam110c	family with sequence similarity 110, member C
232449_at	3.32e-05	1.90e-07	9.836397	7.64957	1.3209762	Dera	deoxyribose-phosphate aldolase (putative)
66307_at	3.32e-05	1.91e-07	9.834368	7.64717	1.024381	Isoc1	isochorismatase domain containing 1
94332_at	3.52e-05	2.04e-07	-9.777067	7.57925	-1.5188095	Cadm3	cell adhesion molecule 3
13004_at	3.56e-05	2.09e-07	9.756859	7.55521	2.3631905	Ncan	neurocan
11520_at	3.59e-05	2.13e-07	9.741353	7.53674	1.1949048	Plin2	perilipin 2
16017_at	3.65e-05	2.19e-07	9.718808	7.50984	4.6147381	Ighg1	immunoglobulin heavy constant gamma 1 (G1m marker)
71881_at	3.71e-05	2.25e-07	9.695953	7.4825	0.7319286	Apmap	adipocyte plasma membrane associated protein
29815_at	3.79e-05	2.32e-07	9.670152	7.45158	1.2363571	Bcar3	breast cancer anti-estrogen resistance 3
14265_at	3.86e-05	2.39e-07	9.646587	7.42328	1.6543095	Fmr1	fragile X mental retardation syndrome 1
14068_at	3.98e-05	2.49e-07	9.611786	7.38137	3.7918095	F7	coagulation factor VII
103554_at	4.40e-05	2.78e-07	9.521366	7.27186	0.7261667	Psme4	proteasome (prosome, macropain) activator subunit 4
14062_at	4.49e-05	2.88e-07	9.493188	7.23755	0.947381	F2r	coagulation factor II (thrombin) receptor
69151_at	4.49e-05	2.90e-07	9.487661	7.23081	0.743119	Lzic	leucine zipper and CTNNBIP1 domain containing
13411_at	4.49e-05	2.93e-07	9.480404	7.22195	2.8776429	Dnah11	dynein, axonemal, heavy chain 11
192657_at	4.49e-05	2.96e-07	9.470175	7.20946	1.0170476	Ell2	elongation factor RNA polymerase II 2
104718_at	4.49e-05	2.99e-07	9.464319	7.20231	0.9743571	Ttc7b	tetratricopeptide repeat domain 7B
114301_at	4.91e-05	3.33e-07	9.375718	7.09357	1.2770714	Palmd	palmdelphin
18003_at	4.91e-05	3.35e-07	9.371448	7.0883	1.4343571	Nedd9	neural precursor cell expressed, developmentally down-regulated gene 9
17294_at	4.91e-05	3.36e-07	9.368206	7.08431	1.5472857	Mest	mesoderm specific transcript
244329_at	4.98e-05	3.44e-07	9.349829	7.06163	0.8040714	Mcph1	microcephaly, primary autosomal recessive 1
13107_at	5.18e-05	3.61e-07	-9.309762	7.01205	-4.273	Cyp2f2	cytochrome P450, family 2, subfamily f, polypeptide 2
56016_at	5.56e-05	3.91e-07	-9.246145	6.93296	-1.4174524	Hebp2	heme binding protein 2
21353_at	5.63e-05	4.03e-07	9.221768	6.90253	0.9759762	Tank	TRAF family member-associated Nf-kappa B activator
72832_at	5.63e-05	4.04e-07	9.220402	6.90082	2.7064524	Crtac1	cartilage acidic protein 1
241520_at	5.97e-05	4.35e-07	-9.161608	6.82715	-1.8968095	Fam171b	family with sequence similarity 171, member B
19822_at	5.97e-05	4.36e-07	9.160537	6.8258	0.7157381	Rnf4	ring finger protein 4
53320_at	6.08e-05	4.48e-07	9.138169	6.79767	1.8884286	Folh1	folate hydrolase 1
230279_at	6.16e-05	4.64e-07	9.111107	6.76355	0.9947619	6330416G13Rik	RIKEN cDNA 6330416G13 gene
11813_at	6.16e-05	4.65e-07	9.109258	6.76122	2.4666667	Apoc2	apolipoprotein C-II
75013_at	6.16e-05	4.66e-07	9.107315	6.75876	3.3883095	4930502E18Rik	RIKEN cDNA 4930502E18 gene
19243_at	6.25e-05	4.76e-07	9.08961	6.73639	1.3016905	Ptp4a1	protein tyrosine phosphatase 4a1
171580_at	6.44e-05	4.95e-07	-9.059709	6.69852	-0.8221667	Mical1	microtubule associated monooxygenase, calponin and LIM domain containing 1
14588_at	6.47e-05	5.02e-07	-9.048729	6.68459	-0.8567143	Gfra4	glial cell line derived neurotrophic factor family receptor alpha 4
80752_at	6.71e-05	5.24e-07	9.014035	6.64047	1.2432857	Fam20c	family with sequence similarity 20, member C
118449_at	6.87e-05	5.43e-07	8.987179	6.60623	3.0308095	Synpo2	synaptopodin 2
110265_at	6.87e-05	5.48e-07	8.979918	6.59696	0.882619	Msra	methionine sulfoxide reductase A
15488_at	6.87e-05	5.51e-07	8.975721	6.59159	0.797	Hsd17b4	hydroxysteroid (17-beta) dehydrogenase 4
17304_at	7.03e-05	5.68e-07	8.951893	6.56111	1.348119	Mfge8	milk fat globule-EGF factor 8 protein
94219_at	7.18e-05	5.85e-07	8.928902	6.53163	1.3773571	Cnnm2	cyclin M2
20259_at	7.69e-05	6.35e-07	-8.864183	6.44832	-1.4445714	Scin	scinderin
52009_at	7.69e-05	6.45e-07	8.852626	6.43339	1.405881	Hn1l	hematological and neurological expressed 1-like
76088_at	7.69e-05	6.59e-07	8.835809	6.41164	1.3003095	Dock8	dedicator of cytokinesis 8
72898_at	7.69e-05	6.64e-07	-8.830277	6.40447	-1.6052381	Asphd2	aspartate beta-hydroxylase domain containing 2
52906_at	7.69e-05	6.65e-07	-8.828638	6.40235	-0.9057381	Ahi1	Abelson helper integration site 1
22359_at	7.69e-05	6.68e-07	8.825918	6.39883	0.8665238	Vldlr	very low density lipoprotein receptor
11871_at	7.69e-05	6.69e-07	8.824545	6.39705	1.394881	Art2a-ps	ADP-ribosyltransferase 2a, pseudogene
22256_at	7.69e-05	6.71e-07	8.82233	6.39418	0.6721905	Ung	uracil DNA glycosylase
16411_at	7.69e-05	6.72e-07	8.821262	6.39279	3.2065238	Itgax	integrin alpha X
109245_at	7.69e-05	6.76e-07	8.816564	6.3867	2.4890476	Lrrc39	leucine rich repeat containing 39
223473_at	7.89e-05	6.98e-07	-8.791382	6.35401	-1.6863333	Nipal2	NIPA-like domain containing 2
14601_at	7.90e-05	7.04e-07	8.78436	6.34488	1.8658333	Ghrh	growth hormone releasing hormone
212377_at	8.04e-05	7.22e-07	8.765594	6.32045	1.8433571	Mms22l	MMS22-like, DNA repair protein
72349_at	8.22e-05	7.43e-07	8.742948	6.29092	1.7800714	Dusp3	dual specificity phosphatase 3 (vaccinia virus phosphatase VH1-related)
15364_at	8.37e-05	7.63e-07	8.723205	6.26511	3.9029286	Hmga2	high mobility group AT-hook 2
22341_at	8.43e-05	7.73e-07	8.712777	6.25147	1.3772143	Vegfc	vascular endothelial growth factor C
57256_at	8.54e-05	7.89e-07	8.697091	6.23092	1.5531667	Prss21	protease, serine 21
11758_at	8.80e-05	8.29e-07	8.6593	6.18128	0.8356667	Prdx6	peroxiredoxin 6
327747_at	8.80e-05	8.34e-07	8.655053	6.1757	1.566119	Mettl24	methyltransferase like 24
14873_at	8.80e-05	8.35e-07	8.654328	6.17474	1.0213333	Gsto1	glutathione S-transferase omega 1
20538_at	8.80e-05	8.36e-07	-8.653399	6.17352	-1.4997857	Slc6a2	solute carrier family 6 (neurotransmitter transporter, noradrenalin), member 2
54216_at	9.56e-05	9.21e-07	8.579377	6.07574	1.3856905	Pcdh7	protocadherin 7
30805_at	9.56e-05	9.26e-07	8.575855	6.07108	1.2510476	Slc22a4	solute carrier family 22 (organic cation transporter), member 4
60527_at	9.56e-05	9.27e-07	8.574841	6.06973	1.8103333	Fads3	fatty acid desaturase 3
18141_at	9.60e-05	9.38e-07	8.566133	6.05818	0.6849286	Nup50	nucleoporin 50
23850_at	9.60e-05	9.43e-07	-8.561697	6.05229	-2.323619	Pappa2	pappalysin 2
17919_at	9.62e-05	9.51e-07	8.555482	6.04404	1.7271905	Myo5b	myosin VB
110902_at	9.77e-05	9.77e-07	8.534785	6.01652	2.142381	Chrna2	cholinergic receptor, nicotinic, alpha polypeptide 2 (neuronal)
50778_at	9.77e-05	9.79e-07	8.533627	6.01498	3.6447381	Rgs1	regulator of G-protein signaling 1
20347_at	9.91e-05	9.99e-07	-8.518276	5.99453	-1.2936429	Sema3b	sema domain, immunoglobulin domain (Ig), short basic domain, secreted, (semaphorin) 3B
76041_at	9.94e-05	1.01e-06	8.511294	5.98523	1.582881	Ccdc125	coiled-coil domain containing 125
66427_at	1.03e-04	1.05e-06	8.479864	5.94324	0.8344286	Cyb5b	cytochrome b5 type B
75497_at	1.05e-04	1.08e-06	8.459669	5.91621	2.0440714	Fabp12	fatty acid binding protein 12
73246_at	1.05e-04	1.08e-06	-8.459261	5.91566	-2.2129524	Rassf6	Ras association (RalGDS/AF-6) domain family member 6
72333_at	1.05e-04	1.09e-06	8.450537	5.90396	1.072619	Palld	palladin, cytoskeletal associated protein
22095_at	1.05e-04	1.10e-06	8.446508	5.89856	2.1971905	Tshr	thyroid stimulating hormone receptor
627626_at	1.07e-04	1.13e-06	8.423654	5.86786	3.1217381	Ptchd4	patched domain containing 4
60363_at	1.07e-04	1.14e-06	8.42166	5.86518	2.243	Cldn15	claudin 15
17534_at	1.09e-04	1.16e-06	8.40499	5.84275	1.0819524	Mrc2	mannose receptor, C type 2
14245_at	1.12e-04	1.20e-06	8.382988	5.81308	0.6469524	Lpin1	lipin 1
15258_at	1.12e-04	1.21e-06	8.373615	5.80043	1.7851667	Hipk2	homeodomain interacting protein kinase 2
69938_at	1.13e-04	1.23e-06	-8.362272	5.7851	-1.5062619	Scrn1	secernin 1
17984_at	1.13e-04	1.24e-06	-8.358663	5.78022	-0.5570238	Ndn	necdin
208777_at	1.13e-04	1.24e-06	-8.357167	5.77819	-0.8036667	Sned1	sushi, nidogen and EGF-like domains 1
224118_at	1.15e-04	1.27e-06	-8.336302	5.74994	-0.5246905
20338_at	1.16e-04	1.31e-06	8.315221	5.72134	0.75	Sel1l	sel-1 suppressor of lin-12-like (C. elegans)
77579_at	1.16e-04	1.31e-06	-8.313291	5.71871	-1.2755238	Myh10	myosin, heavy polypeptide 10, non-muscle
15446_at	1.16e-04	1.31e-06	8.313257	5.71867	1.3035714	Hpgd	hydroxyprostaglandin dehydrogenase 15 (NAD)
14155_at	1.16e-04	1.33e-06	8.304694	5.70703	1.0615952	Fem1b	feminization 1 homolog b (C. elegans)
407786_at	1.16e-04	1.34e-06	-8.297279	5.69695	-0.6442619	Taf9b	TATA-box binding protein associated factor 9B
97998_at	1.16e-04	1.34e-06	8.297084	5.69668	1.316119	Deptor	DEP domain containing MTOR-interacting protein
16329_at	1.16e-04	1.35e-06	-8.292852	5.69092	-0.7589762	Inpp1	inositol polyphosphate-1-phosphatase
53901_at	1.16e-04	1.36e-06	-8.289195	5.68595	-1.3970238	Rcan2	regulator of calcineurin 2
227154_at	1.16e-04	1.36e-06	8.288814	5.68543	0.7977857	Stradb	STE20-related kinase adaptor beta
16009_at	1.16e-04	1.36e-06	8.288286	5.68471	1.7089048	Igfbp3	insulin-like growth factor binding protein 3
233979_at	1.17e-04	1.37e-06	8.282402	5.6767	1.8121667	Tpcn2	two pore segment channel 2
214639_at	1.18e-04	1.39e-06	8.269956	5.65973	2.1677619	4930486L24Rik	RIKEN cDNA 4930486L24 gene
54219_at	1.23e-04	1.46e-06	8.234718	5.6116	1.0304286	Cd320	CD320 antigen
98363_at	1.23e-04	1.47e-06	-8.229379	5.60429	-0.9128095	Efhd1	EF hand domain containing 1
229791_at	1.24e-04	1.49e-06	8.218792	5.58979	3.3132381	Plppr4	phospholipid phosphatase related 4
76566_at	1.24e-04	1.50e-06	8.216449	5.58658	1.1787381	Fam101b	family with sequence similarity 101, member B
109778_at	1.24e-04	1.51e-06	8.210906	5.57898	1.0542381	Blvra	biliverdin reductase A
72433_at	1.26e-04	1.54e-06	8.196141	5.55872	1.374	Rab38	RAB38, member RAS oncogene family
12846_at	1.26e-04	1.55e-06	8.190934	5.55157	1.1366667	Comt	catechol-O-methyltransferase
14381_at	1.30e-04	1.60e-06	8.167516	5.51936	1.1034762	G6pdx	glucose-6-phosphate dehydrogenase X-linked
17896_at	1.30e-04	1.61e-06	8.163607	5.51398	2.6195476	Myl4	myosin, light polypeptide 4
20860_at	1.33e-04	1.66e-06	-8.142941	5.48549	-3.3031429	Sult1e1	sulfotransferase family 1E, member 1
244209_at	1.33e-04	1.67e-06	8.137394	5.47783	2.9306429	Cyp2r1	cytochrome P450, family 2, subfamily r, polypeptide 1
19298_at	1.37e-04	1.73e-06	8.112207	5.44302	0.7494286	Pex19	peroxisomal biogenesis factor 19
64929_at	1.39e-04	1.76e-06	8.099071	5.42483	1.9609048	Scel	sciellin
330260_at	1.39e-04	1.76e-06	8.09744	5.42257	0.6683571	Pon2	paraoxonase 2
16373_at	1.39e-04	1.79e-06	8.086654	5.40762	1.726881	Irx3	Iroquois related homeobox 3
16997_at	1.39e-04	1.79e-06	8.085341	5.40579	2.0303571	Ltbp2	latent transforming growth factor beta binding protein 2
19647_at	1.40e-04	1.81e-06	-8.07887	5.39681	-0.7152143	Rbbp6	retinoblastoma binding protein 6
170676_at	1.47e-04	1.91e-06	8.038146	5.34018	1.8379048	Peg10	paternally expressed 10
14366_at	1.52e-04	1.98e-06	8.012595	5.30453	2.1727143	Fzd4	frizzled class receptor 4
12630_at	1.52e-04	1.99e-06	8.010147	5.30111	2.4933571	Cfi	complement component factor i
17200_at	1.53e-04	2.02e-06	7.998626	5.28501	2.8800952	Mc2r	melanocortin 2 receptor
15468_at	1.56e-04	2.07e-06	-7.982028	5.26178	-0.7020238	Prmt2	protein arginine N-methyltransferase 2
74443_at	1.57e-04	2.08e-06	-7.976888	5.25458	-1.2014524	P4htm	prolyl 4-hydroxylase, transmembrane (endoplasmic reticulum)
56857_at	1.58e-04	2.11e-06	7.967314	5.24116	2.5526429	Slc37a2	solute carrier family 37 (glycerol-3-phosphate transporter), member 2
100494_at	1.58e-04	2.13e-06	7.962513	5.23442	0.6942619	Zfand2a	zinc finger, AN1-type domain 2A
103712_at	1.58e-04	2.13e-06	-7.9612	5.23258	-0.8413571	6330403K07Rik	RIKEN cDNA 6330403K07 gene
66198_at	1.62e-04	2.20e-06	-7.936508	5.19789	-2.5754762	Them5	thioesterase superfamily member 5
66646_at	1.71e-04	2.33e-06	7.896927	5.14212	0.8577143	Rpe	ribulose-5-phosphate-3-epimerase
121022_at	1.71e-04	2.35e-06	7.890584	5.13316	0.5665714	Mrps6	mitochondrial ribosomal protein S6
11641_at	1.71e-04	2.35e-06	7.889377	5.13145	1.0355	Akap2	A kinase (PRKA) anchor protein 2
212632_at	1.72e-04	2.37e-06	7.883703	5.12344	0.9230238	Iffo2	intermediate filament family orphan 2
208449_at	1.73e-04	2.40e-06	7.875889	5.11239	0.5795476	Sgms1	sphingomyelin synthase 1
76482_at	1.75e-04	2.44e-06	7.86493	5.09688	0.797619	3110002H16Rik	RIKEN cDNA 3110002H16 gene
68127_at	1.75e-04	2.45e-06	-7.86106	5.0914	-1.2847619	B230217C12Rik	RIKEN cDNA B230217C12 gene
109333_at	1.84e-04	2.60e-06	7.819459	5.03236	0.8574762	Pkn2	protein kinase N2
66878_at	1.85e-04	2.62e-06	7.813735	5.02422	0.4952381	Riok3	RIO kinase 3
76408_at	1.86e-04	2.65e-06	7.805682	5.01276	1.5322381	Abcc3	ATP-binding cassette, sub-family C (CFTR/MRP), member 3
232599_at	1.87e-04	2.68e-06	7.796941	5.00031	2.9827857	Gm4876	predicted gene 4876
76612_at	1.87e-04	2.70e-06	7.792727	4.9943	1.4196429	Lrrc27	leucine rich repeat containing 27
74919_at	1.87e-04	2.70e-06	7.792022	4.9933	0.749119	Slc35f6	solute carrier family 35, member F6
75739_at	1.88e-04	2.72e-06	7.785315	4.98374	1.6143333	Mpp7	membrane protein, palmitoylated 7 (MAGUK p55 subfamily member 7)
381801_at	1.88e-04	2.73e-06	7.783169	4.98067	1.1700714	Tatdn2	TatD DNase domain containing 2
18787_at	1.92e-04	2.81e-06	7.76466	4.95425	3.1387143	Serpine1	serine (or cysteine) peptidase inhibitor, clade E, member 1
67702_at	1.93e-04	2.85e-06	7.752952	4.93751	0.8604048	Rnf149	ring finger protein 149
353258_at	1.93e-04	2.85e-06	7.752931	4.93747	0.7986905	Ltv1	LTV1 ribosome biogenesis factor
18162_at	1.93e-04	2.86e-06	7.750983	4.93469	2.6929762	Npr3	natriuretic peptide receptor 3
77772_at	1.93e-04	2.87e-06	7.749364	4.93237	2.6143571	Dcst1	DC-STAMP domain containing 1
71801_at	1.93e-04	2.89e-06	7.743605	4.92413	1.0691429	Plekhf2	pleckstrin homology domain containing, family F (with FYVE domain) member 2
15199_at	1.93e-04	2.89e-06	7.742891	4.9231	0.985	Hebp1	heme binding protein 1
24052_at	1.94e-04	2.92e-06	7.736105	4.91338	0.965	Sgcd	sarcoglycan, delta (dystrophin-associated glycoprotein)
223917_at	1.97e-04	2.98e-06	7.721286	4.89213	2.5899762	Krt79	keratin 79
20529_at	1.98e-04	3.01e-06	7.715029	4.88316	0.6509286	Slc31a1	solute carrier family 31, member 1
67043_at	2.02e-04	3.07e-06	7.700224	4.86188	0.6765476	Syap1	synapse associated protein 1
74614_at	2.02e-04	3.11e-06	7.693032	4.85154	1.7714524	Ocstamp	osteoclast stimulatory transmembrane protein
12353_at	2.02e-04	3.11e-06	7.691849	4.84984	2.7375238	Car6	carbonic anhydrase 6
12827_at	2.03e-04	3.14e-06	7.685944	4.84134	0.833119	Col4a2	collagen, type IV, alpha 2
66867_at	2.03e-04	3.17e-06	-7.677538	4.82924	-0.4832381	Hmg20a	high mobility group 20A
21838_at	2.03e-04	3.18e-06	-7.677333	4.82894	-1.7206429	Thy1	thymus cell antigen 1, theta
13120_at	2.03e-04	3.19e-06	7.674938	4.82549	1.395	Cyp4b1	cytochrome P450, family 4, subfamily b, polypeptide 1
67815_at	2.03e-04	3.19e-06	-7.674538	4.82491	-1.2701667	Sec14l2	SEC14-like lipid binding 2
12491_at	2.04e-04	3.22e-06	7.667005	4.81405	0.872	Cd36	CD36 antigen
13048_at	2.04e-04	3.23e-06	7.66575	4.81224	1.2931667	Cux2	cut-like homeobox 2
104445_at	2.04e-04	3.24e-06	7.663198	4.80856	1.0480238	Cdc42ep1	CDC42 effector protein (Rho GTPase binding) 1
329777_at	2.05e-04	3.27e-06	7.656956	4.79956	0.6339048	Pigk	phosphatidylinositol glycan anchor biosynthesis, class K
14706_at	2.07e-04	3.32e-06	-7.645962	4.78368	-1.7669762	Gng4	guanine nucleotide binding protein (G protein), gamma 4
269831_at	2.09e-04	3.36e-06	7.638718	4.77321	1.105619	Tspan12	tetraspanin 12
75659_at	2.11e-04	3.42e-06	-7.626306	4.75525	-1.1848571	Wdr54	WD repeat domain 54
68283_at	2.12e-04	3.44e-06	-7.620778	4.74725	-1.1496667	9530077C05Rik	RIKEN cDNA 9530077C05 gene
18762_at	2.12e-04	3.45e-06	-7.618649	4.74416	-1.4894286	Prkcz	protein kinase C, zeta
65945_at	2.12e-04	3.47e-06	-7.615987	4.74031	-1.026381	Clstn1	calsyntenin 1
14360_at	2.15e-04	3.53e-06	-7.603059	4.72156	-0.6866429	Fyn	Fyn proto-oncogene
320405_at	2.19e-04	3.60e-06	-7.589632	4.70208	-2.2375	Cadps2	Ca2+-dependent activator protein for secretion 2
216505_at	2.19e-04	3.61e-06	-7.586939	4.69816	-0.6712619	Pik3ip1	phosphoinositide-3-kinase interacting protein 1
93960_at	2.21e-04	3.67e-06	7.576844	4.68349	1.2124048	Nkd1	naked cuticle 1 homolog (Drosophila)
76156_at	2.22e-04	3.70e-06	-7.570271	4.67393	-1.6552381	Fam131b	family with sequence similarity 131, member B
67154_at	2.28e-04	3.82e-06	7.54784	4.64126	0.5921429	Mtdh	metadherin
93695_at	2.29e-04	3.84e-06	7.544794	4.63682	1.6092619	Gpnmb	glycoprotein (transmembrane) nmb
66442_at	2.30e-04	3.87e-06	7.539298	4.6288	3.4166667	Spc25	SPC25, NDC80 kinetochore complex component, homolog (S. cerevisiae)
76219_at	2.30e-04	3.89e-06	7.535885	4.62382	1.5644286	Arxes1	adipocyte-related X-chromosome expressed sequence 1
75404_at	2.30e-04	3.90e-06	-7.533866	4.62087	-2.032119	Arhgap36	Rho GTPase activating protein 36
74121_at	2.30e-04	3.93e-06	7.529121	4.61394	2.1747857	Acoxl	acyl-Coenzyme A oxidase-like
17179_at	2.30e-04	3.93e-06	7.527898	4.61215	0.8784286	Matk	megakaryocyte-associated tyrosine kinase
235180_at	2.35e-04	4.06e-06	-7.506667	4.58111	-1.530619	Fez1	fasciculation and elongation protein zeta 1 (zygin I)
11832_at	2.35e-04	4.06e-06	7.505725	4.57973	1.6243095	Aqp7	aquaporin 7
16854_at	2.35e-04	4.07e-06	7.504954	4.5786	1.4283571	Lgals3	lectin, galactose binding, soluble 3
20402_at	2.43e-04	4.22e-06	7.480297	4.54247	0.8742619	Zfp106	zinc finger protein 106
105298_at	2.52e-04	4.40e-06	-7.451479	4.50013	-1.0643333	Epdr1	ependymin related protein 1 (zebrafish)
53415_at	2.54e-04	4.44e-06	7.444516	4.48988	0.7985476	Htatip2	HIV-1 Tat interactive protein 2
11501_at	2.59e-04	4.54e-06	7.428503	4.46629	2.8794524	Adam8	a disintegrin and metallopeptidase domain 8
29870_at	2.59e-04	4.56e-06	7.425978	4.46257	1.7942619	Gtse1	G two S phase expressed protein 1
67739_at	2.60e-04	4.64e-06	7.41453	4.44568	0.8894048	Slc48a1	solute carrier family 48 (heme transporter), member 1
22088_at	2.60e-04	4.65e-06	7.413242	4.44378	0.5645	Tsg101	tumor susceptibility gene 101
207952_at	2.60e-04	4.65e-06	7.412652	4.44291	1.0169286	Klhl25	kelch-like 25
22117_at	2.60e-04	4.65e-06	-7.412415	4.44256	-1.8771667	Tst	thiosulfate sulfurtransferase, mitochondrial
56636_at	2.61e-04	4.68e-06	7.408583	4.4369	1.3296667	Fgf21	fibroblast growth factor 21
19645_at	2.65e-04	4.78e-06	7.394253	4.41572	0.6570238	Rb1	retinoblastoma 1
67666_at	2.66e-04	4.82e-06	7.388843	4.40772	0.8690476	Hapln3	hyaluronan and proteoglycan link protein 3
53313_at	2.68e-04	4.86e-06	7.382759	4.39871	0.9670714	Atp2a3	ATPase, Ca++ transporting, ubiquitous
56309_at	2.73e-04	4.99e-06	7.364303	4.37136	0.5475476	Mycbp	MYC binding protein
110208_at	2.73e-04	5.00e-06	7.363769	4.37057	0.786	Pgd	phosphogluconate dehydrogenase
394431_at	2.73e-04	5.00e-06	7.363179	4.3697	0.6391429	Ugt1a@	UDP glycosyltransferase 1 family, polypeptide A cluster
13014_at	2.73e-04	5.03e-06	7.35956	4.36433	0.6158095	Cstb	cystatin B
94044_at	2.76e-04	5.11e-06	7.348346	4.34768	0.9705714	Bcl2l13	BCL2-like 13 (apoptosis facilitator)
75604_at	2.76e-04	5.11e-06	7.347806	4.34688	1.8666667	Tm4sf5	transmembrane 4 superfamily member 5
104009_at	2.78e-04	5.17e-06	7.34074	4.33638	1.1301905	Qsox1	quiescin Q6 sulfhydryl oxidase 1
494448_at	2.79e-04	5.22e-06	-7.334377	4.32692	-0.564619	Cbx6	chromobox 6
75766_at	2.83e-04	5.31e-06	7.322672	4.30951	2.7915238	Dcstamp	dentrocyte expressed seven transmembrane protein
13664_at	2.85e-04	5.36e-06	7.315877	4.29939	0.5597381	Eif1a	eukaryotic translation initiation factor 1A
67419_at	2.87e-04	5.42e-06	-7.308249	4.28802	-2.552119	3632451O06Rik	RIKEN cDNA 3632451O06 gene
214048_at	2.87e-04	5.42e-06	7.307675	4.28717	1.3634286	Larp1b	La ribonucleoprotein domain family, member 1B
107589_at	2.87e-04	5.45e-06	7.304793	4.28287	1.0860476	Mylk	myosin, light polypeptide kinase
67378_at	2.90e-04	5.53e-06	-7.29484	4.26802	-0.9342143	Bbs2	Bardet-Biedl syndrome 2 (human)
227707_at	2.94e-04	5.61e-06	-7.284242	4.2522	-0.554	BC005624	cDNA sequence BC005624
67477_at	2.95e-04	5.66e-06	7.279106	4.24452	1.402381	Abhd15	abhydrolase domain containing 15
83554_at	2.95e-04	5.68e-06	7.276629	4.24082	1.1309524	Fstl3	follistatin-like 3
12824_at	2.96e-04	5.72e-06	-7.271611	4.23331	-1.7182857	Col2a1	collagen, type II, alpha 1
56839_at	2.96e-04	5.76e-06	-7.267368	4.22697	-2.2128333	Lgi1	leucine-rich repeat LGI family, member 1
75564_at	2.96e-04	5.76e-06	-7.266872	4.22622	-0.8747857	Rsph9	radial spoke head 9 homolog (Chlamydomonas)
78070_at	3.00e-04	5.85e-06	-7.256444	4.21061	-0.7081667	Cpt1c	carnitine palmitoyltransferase 1c
244373_at	3.03e-04	5.93e-06	7.247815	4.19768	0.478	Erlin2	ER lipid raft associated 2
22153_at	3.22e-04	6.31e-06	-7.204835	4.13313	-2.8709762	Tubb4a	tubulin, beta 4A class IVA
21664_at	3.23e-04	6.37e-06	-7.199138	4.12455	-1.0421429	Phlda1	pleckstrin homology like domain, family A, member 1
84004_at	3.28e-04	6.49e-06	7.186277	4.10518	0.7399286	Mcam	melanoma cell adhesion molecule
338370_at	3.33e-04	6.62e-06	-7.173442	4.08582	-1.3741905	Nalcn	sodium leak channel, non-selective
66112_at	3.33e-04	6.64e-06	7.171472	4.08284	2.4676667	Marc1	mitochondrial amidoxime reducing component 1
11430_at	3.33e-04	6.66e-06	7.169349	4.07964	0.7358095	Acox1	acyl-Coenzyme A oxidase 1, palmitoyl
23945_at	3.36e-04	6.73e-06	7.16207	4.06865	1.2395	Mgll	monoglyceride lipase
80891_at	3.38e-04	6.81e-06	-7.154216	4.05677	-1.6205952	Fcrls	Fc receptor-like S, scavenger receptor
14228_at	3.38e-04	6.82e-06	-7.153242	4.0553	-0.7249762	Fkbp4	FK506 binding protein 4
27356_at	3.40e-04	6.87e-06	7.148026	4.04741	1.1956429	Insl6	insulin-like 6
67971_at	3.41e-04	6.93e-06	-7.142671	4.03931	-1.1601905	Tppp3	tubulin polymerization-promoting protein family member 3
81896_at	3.42e-04	6.97e-06	-7.138729	4.03334	-0.7672619	Ift122	intraflagellar transport 122
217232_at	3.50e-04	7.14e-06	7.122331	4.00849	0.7043333	Cdc27	cell division cycle 27
237891_at	3.53e-04	7.24e-06	7.113397	3.99494	1.6786429	Gas2l2	growth arrest-specific 2 like 2
236792_at	3.57e-04	7.34e-06	7.104202	3.98098	0.6855714	Mmgt1	membrane magnesium transporter 1
215819_at	3.57e-04	7.35e-06	-7.103096	3.9793	-1.0054524	Nhsl1	NHS-like 1
66650_at	3.60e-04	7.46e-06	7.093472	3.96468	1.436881	Nepn	nephrocan
16987_at	3.60e-04	7.47e-06	7.092221	3.96277	0.9806905	Lss	lanosterol synthase
29818_at	3.61e-04	7.52e-06	7.08761	3.95576	2.8717143	Hspb7	heat shock protein family, member 7 (cardiovascular)
16846_at	3.61e-04	7.53e-06	7.087313	3.95531	1.7499762	Lep	leptin
18582_at	3.62e-04	7.59e-06	-7.082061	3.94732	-0.5255952	Pde6d	phosphodiesterase 6D, cGMP-specific, rod, delta
242642_at	3.65e-04	7.69e-06	7.073029	3.93357	1.115119	Hpdl	4-hydroxyphenylpyruvate dioxygenase-like
666892_at	3.65e-04	7.70e-06	7.072379	3.93258	1.8827143	Gm8350	predicted gene 8350
66848_at	3.75e-04	7.91e-06	7.053771	3.90421	0.5739524	Fuca2	fucosidase, alpha-L- 2, plasma
68018_at	3.77e-04	8.00e-06	7.046958	3.89381	0.7235476	Col4a3bp	collagen, type IV, alpha 3 (Goodpasture antigen) binding protein
20411_at	3.82e-04	8.11e-06	7.037559	3.87945	0.6514286	Sorbs1	sorbin and SH3 domain containing 1
72472_at	3.84e-04	8.19e-06	7.030883	3.86924	1.6434524	Slc16a10	solute carrier family 16 (monocarboxylic acid transporters), member 10
13033_at	3.85e-04	8.23e-06	7.027994	3.86483	0.5841905	Ctsd	cathepsin D
209378_at	3.87e-04	8.31e-06	7.021623	3.85508	0.866619	Itih5	inter-alpha (globulin) inhibitor H5
11556_at	3.88e-04	8.34e-06	-7.019137	3.85127	-2.0386905	Adrb3	adrenergic receptor, beta 3
72175_at	3.89e-04	8.40e-06	7.013937	3.84331	0.7858333	Mfsd8	major facilitator superfamily domain containing 8
11608_at	3.89e-04	8.43e-06	-7.01208	3.84047	-2.0041429	Agtr1b	angiotensin II receptor, type 1b
11820_at	3.90e-04	8.47e-06	7.008429	3.83487	0.4216905	App	amyloid beta (A4) precursor protein
99633_at	3.92e-04	8.52e-06	7.004563	3.82895	0.6483571	Adgrl2	adhesion G protein-coupled receptor L2
76686_at	3.93e-04	8.57e-06	-7.000939	3.82339	-1.4169048	Clip3	CAP-GLY domain containing linker protein 3
235582_at	4.00e-04	8.77e-06	6.986002	3.80047	1.1547857	Glyctk	glycerate kinase
68799_at	4.01e-04	8.81e-06	-6.983043	3.79593	-0.7306429	Rgmb	repulsive guidance molecule family member B
63953_at	4.05e-04	8.93e-06	6.974004	3.78204	1.0415238	Dusp10	dual specificity phosphatase 10
117160_at	4.06e-04	8.98e-06	6.970156	3.77613	0.5722143	Ttyh2	tweety family member 2
13830_at	4.07e-04	9.01e-06	6.967763	3.77245	1.2414286	Stom	stomatin
54170_at	4.08e-04	9.07e-06	6.963812	3.76637	0.445	Rragc	Ras-related GTP binding C
83671_at	4.10e-04	9.13e-06	-6.95937	3.75953	-1.9531905	Sytl2	synaptotagmin-like 2
320840_at	4.14e-04	9.26e-06	-6.950243	3.74548	-1.1438333	Negr1	neuronal growth regulator 1
52666_at	4.22e-04	9.46e-06	-6.935498	3.72275	-0.6310238	Arhgef25	Rho guanine nucleotide exchange factor (GEF) 25
71712_at	4.24e-04	9.53e-06	6.931328	3.71632	0.6939762	Dram1	DNA-damage regulated autophagy modulator 1
71684_at	4.30e-04	9.71e-06	-6.918627	3.69671	-0.7117619	Rbm43	RNA binding motif protein 43
12509_at	4.30e-04	9.72e-06	6.918265	3.69615	0.9170476	Cd59a	CD59a antigen
20216_at	4.31e-04	9.78e-06	-6.913787	3.68923	-1.3391667	Acsm3	acyl-CoA synthetase medium-chain family member 3
69806_at	4.32e-04	9.81e-06	6.911636	3.6859	1.0805	Slc39a11	solute carrier family 39 (metal ion transporter), member 11
72129_at	4.32e-04	9.84e-06	6.909884	3.68319	0.619881	Pex13	peroxisomal biogenesis factor 13
12395_at	4.33e-04	9.90e-06	-6.905795	3.67687	-0.9136667	Runx1t1	runt-related transcription factor 1; translocated to, 1 (cyclin D-related)
20541_at	4.33e-04	9.94e-06	6.903338	3.67307	0.928119	Slc8a1	solute carrier family 8 (sodium/calcium exchanger), member 1
78903_at	4.34e-04	9.99e-06	-6.899879	3.66772	-0.4905238	Wrnip1	Werner helicase interacting protein 1
56747_at	4.34e-04	1.00e-05	6.897501	3.66404	2.2057143	Sez6l	seizure related 6 homolog like
240660_at	4.34e-04	1.01e-05	6.893665	3.6581	1.0205	Slc35g1	solute carrier family 35, member G1
110786_at	4.34e-04	1.01e-05	6.893604	3.65801	3.8197143	Iglc2	immunoglobulin lambda constant 2
224143_at	4.34e-04	1.01e-05	-6.893386	3.65767	-0.5316905	Poglut1	protein O-glucosyltransferase 1
69761_at	4.34e-04	1.01e-05	6.891213	3.6543	0.842119	1600015I10Rik	RIKEN cDNA 1600015I10 gene
68728_at	4.49e-04	1.05e-05	6.86493	3.61355	0.5146429	Trp53inp2	transformation related protein 53 inducible nuclear protein 2
232201_at	4.49e-04	1.05e-05	6.864446	3.6128	1.6252143	Arhgap25	Rho GTPase activating protein 25
16351_at	4.49e-04	1.06e-05	6.862638	3.60999	0.9005714	Ipp	IAP promoted placental gene
12450_at	4.49e-04	1.06e-05	6.861701	3.60854	0.674381	Ccng1	cyclin G1
208624_at	4.50e-04	1.06e-05	6.8587	3.60387	0.6666429	Alg3	asparagine-linked glycosylation 3 (alpha-1,3-mannosyltransferase)
226049_at	4.51e-04	1.07e-05	6.85445	3.59727	1.1725714	Dmrt2	doublesex and mab-3 related transcription factor 2
98238_at	4.51e-04	1.07e-05	6.853319	3.59551	0.8394286	Lrrc59	leucine rich repeat containing 59
237387_at	4.56e-04	1.09e-05	6.844066	3.58113	1.6509524	Lrrc3	leucine rich repeat containing 3
71562_at	4.63e-04	1.11e-05	6.833436	3.56459	1.020381	Afmid	arylformamidase
68010_at	4.65e-04	1.11e-05	-6.829107	3.55785	-0.746381	Bambi	BMP and activin membrane-bound inhibitor
67468_at	4.72e-04	1.13e-05	6.8172	3.53929	0.6853333	Mmd	monocyte to macrophage differentiation-associated
105689_at	4.75e-04	1.15e-05	6.810138	3.52827	0.8021905	Mycbp2	MYC binding protein 2
232934_at	4.75e-04	1.15e-05	-6.809531	3.52733	-0.9941667	Mypop	Myb-related transcription factor, partner of profilin
67290_at	4.78e-04	1.16e-05	6.803925	3.51858	0.615619	3110040N11Rik	RIKEN cDNA 3110040N11 gene
14792_at	4.78e-04	1.16e-05	6.801177	3.51429	1.2379762	Lpcat3	lysophosphatidylcholine acyltransferase 3
66841_at	4.86e-04	1.18e-05	6.789688	3.49634	0.6140476	Etfdh	electron transferring flavoprotein, dehydrogenase
22685_at	4.92e-04	1.20e-05	-6.779328	3.48014	-1.3372619	Zfp239	zinc finger protein 239
56741_at	4.97e-04	1.22e-05	-6.771627	3.46809	-1.054881	Igdcc4	immunoglobulin superfamily, DCC subclass, member 4
67451_at	4.97e-04	1.22e-05	6.76986	3.46532	2.0677619	Pkp2	plakophilin 2
22643_at	4.97e-04	1.22e-05	-6.767399	3.46146	-0.9659762	Zfp101	zinc finger protein 101
15259_at	5.01e-04	1.24e-05	6.761533	3.45228	1.9755714	Hipk3	homeodomain interacting protein kinase 3
54722_at	5.01e-04	1.24e-05	6.757464	3.4459	0.8386905	Dfna5	deafness, autosomal dominant 5 (human)
208266_at	5.01e-04	1.24e-05	6.756761	3.4448	0.91	Dot1l	DOT1-like, histone H3 methyltransferase (S. cerevisiae)
212198_at	5.01e-04	1.25e-05	-6.756192	3.4439	-0.8293333	Wdr25	WD repeat domain 25
72479_at	5.01e-04	1.25e-05	6.753634	3.43989	0.6157143	Hsdl2	hydroxysteroid dehydrogenase like 2
208076_at	5.01e-04	1.25e-05	-6.752605	3.43828	-0.6659762	Pknox2	Pbx/knotted 1 homeobox 2
20166_at	5.06e-04	1.27e-05	-6.742605	3.42259	-1.0437857	Rtkn	rhotekin
72787_at	5.06e-04	1.27e-05	6.742427	3.42231	1.3735238	Ndc1	NDC1 transmembrane nucleoporin
11537_at	5.11e-04	1.29e-05	-6.734841	3.4104	-0.6467619	Cfd	complement factor D (adipsin)
66662_at	5.11e-04	1.29e-05	6.733341	3.40804	1.0259286	Fbxl12os	F-box and leucine-rich repeat protein 12, opposite strand
16404_at	5.13e-04	1.30e-05	6.729432	3.4019	1.196381	Itga7	integrin alpha 7
66271_at	5.18e-04	1.32e-05	6.720357	3.38763	0.5826429	Tmem126a	transmembrane protein 126A
20321_at	5.18e-04	1.32e-05	6.717772	3.38356	0.9235238	Frrs1	ferric-chelate reductase 1
56173_at	5.18e-04	1.32e-05	-6.716721	3.38191	-1.1080238	Cldn14	claudin 14
210808_at	5.18e-04	1.32e-05	6.7165	3.38156	0.6809048	Lacc1	laccase (multicopper oxidoreductase) domain containing 1
68617_at	5.25e-04	1.35e-05	-6.705794	3.36471	-2.410119	Mtcl1	microtubule crosslinking factor 1
26876_at	5.27e-04	1.35e-05	6.702323	3.35924	1.8159524	Adh4	alcohol dehydrogenase 4 (class II), pi polypeptide
27061_at	5.28e-04	1.36e-05	6.699471	3.35475	0.4430952	Bcap31	B cell receptor associated protein 31
14081_at	5.28e-04	1.37e-05	6.696993	3.35084	0.98	Acsl1	acyl-CoA synthetase long-chain family member 1
230991_at	5.28e-04	1.37e-05	-6.696015	3.3493	-0.8921905	Fndc10	fibronectin type III domain containing 10
13244_at	5.37e-04	1.39e-05	6.683764	3.32998	0.4373571	Degs1	delta(4)-desaturase, sphingolipid 1
239364_at	5.38e-04	1.40e-05	-6.68092	3.32549	-1.6176905	Tspyl5	testis-specific protein, Y-encoded-like 5
71900_at	5.43e-04	1.42e-05	6.672847	3.31274	0.6906667	Tmem106b	transmembrane protein 106B
383103_at	5.46e-04	1.43e-05	-6.667357	3.30407	-1.7360952	Tvp23a	trans-golgi network vesicle protein 23A
74306_at	5.47e-04	1.44e-05	6.663618	3.29816	2.0847619	Prss46	protease, serine 46
22223_at	5.47e-04	1.44e-05	-6.662428	3.29627	-2.2142619	Uchl1	ubiquitin carboxy-terminal hydrolase L1
12534_at	5.47e-04	1.44e-05	6.6618	3.29528	2.3280476	Cdk1	cyclin-dependent kinase 1
22596_at	5.47e-04	1.45e-05	-6.65977	3.29207	-0.7311905	Xrcc5	X-ray repair complementing defective repair in Chinese hamster cells 5
227697_at	5.48e-04	1.45e-05	6.658118	3.28946	0.9809524	Dolk	dolichol kinase
14708_at	5.49e-04	1.46e-05	-6.655357	3.28509	-0.8400952	Gng7	guanine nucleotide binding protein (G protein), gamma 7
60533_at	5.53e-04	1.47e-05	6.64826	3.27386	1.0248571	Cd274	CD274 antigen
18557_at	5.57e-04	1.49e-05	6.641829	3.26367	2.0547143	Cdk18	cyclin-dependent kinase 18
53860_at	5.57e-04	1.49e-05	6.640905	3.26221	0.5995476	Sept9	septin 9
77630_at	5.61e-04	1.50e-05	-6.635071	3.25296	-1.4102857	Prdm8	PR domain containing 8
14803_at	5.61e-04	1.51e-05	6.633242	3.25007	0.9910476	Grid1	glutamate receptor, ionotropic, delta 1
67266_at	5.61e-04	1.51e-05	6.632033	3.24815	0.6824048	Fam69a	family with sequence similarity 69, member A
67035_at	5.73e-04	1.55e-05	6.616495	3.2235	0.7462381	Dnajb4	DnaJ heat shock protein family (Hsp40) member B4
12492_at	5.73e-04	1.55e-05	6.615242	3.22151	0.986119	Scarb2	scavenger receptor class B, member 2
56812_at	5.74e-04	1.56e-05	-6.611442	3.21547	-0.7326667	Dnajb2	DnaJ heat shock protein family (Hsp40) member B2
16773_at	5.74e-04	1.56e-05	-6.611396	3.2154	-0.7558571	Lama2	laminin, alpha 2
94212_at	5.82e-04	1.59e-05	6.600704	3.19841	0.8025476	Pag1	phosphoprotein associated with glycosphingolipid microdomains 1
94249_at	5.86e-04	1.60e-05	6.594938	3.18924	1.3023095	Slc24a3	solute carrier family 24 (sodium/potassium/calcium exchanger), member 3
66296_at	6.01e-04	1.65e-05	6.576972	3.16064	0.6665	Haus2	HAUS augmin-like complex, subunit 2
26874_at	6.02e-04	1.65e-05	6.574897	3.15733	1.0250714	Abcd2	ATP-binding cassette, sub-family D (ALD), member 2
106338_at	6.02e-04	1.66e-05	6.573012	3.15433	0.5745476	Nsun3	NOL1/NOP2/Sun domain family member 3
20397_at	6.11e-04	1.69e-05	6.561085	3.1353	0.8670714	Sgpl1	sphingosine phosphate lyase 1
110006_at	6.11e-04	1.69e-05	6.559571	3.13289	1.0784048	Gusb	glucuronidase, beta
93761_at	6.11e-04	1.70e-05	-6.558241	3.13076	-1.1172857	Smarca1	SWI/SNF related, matrix associated, actin dependent regulator of chromatin, subfamily a, member 1
66222_at	6.11e-04	1.70e-05	-6.557822	3.1301	-0.904	Serpinb1a	serine (or cysteine) peptidase inhibitor, clade B, member 1a
12444_at	6.12e-04	1.70e-05	6.555224	3.12595	0.9957381	Ccnd2	cyclin D2
70603_at	6.13e-04	1.71e-05	6.552599	3.12176	1.0795952	Mutyh	mutY DNA glycosylase
57279_at	6.21e-04	1.74e-05	6.542873	3.10622	0.6367143	Slc25a20	solute carrier family 25 (mitochondrial carnitine/acylcarnitine translocase), member 20
14367_at	6.45e-04	1.81e-05	6.517575	3.06574	1.0462857	Fzd5	frizzled class receptor 5
67759_at	6.48e-04	1.82e-05	6.512972	3.05837	0.7774048	Plgrkt	plasminogen receptor, C-terminal lysine transmembrane protein
214063_at	6.56e-04	1.85e-05	6.503801	3.04367	1.0251429	Dnajc16	DnaJ heat shock protein family (Hsp40) member C16
68926_at	6.63e-04	1.87e-05	6.494981	3.02952	0.7047857	Ubap2	ubiquitin-associated protein 2
76509_at	6.63e-04	1.88e-05	6.494047	3.02802	1.0209048	Plet1	placenta expressed transcript 1
212980_at	6.64e-04	1.89e-05	-6.489514	3.02074	-1.0697143	Slc45a3	solute carrier family 45, member 3
50709_at	6.64e-04	1.89e-05	6.489024	3.01995	1.5544524	Hist1h1e	histone cluster 1, H1e
69315_at	6.64e-04	1.89e-05	-6.4878	3.01799	-0.8410952	1700001L19Rik	RIKEN cDNA 1700001L19 gene
68118_at	6.64e-04	1.90e-05	6.48686	3.01648	0.7830238	Atg101	autophagy related 101
12189_at	6.77e-04	1.94e-05	6.47401	2.99583	1.7300714	Brca1	breast cancer 1, early onset
15216_at	6.81e-04	1.95e-05	6.468637	2.98718	1.0518571	Hfe	hemochromatosis
432486_at	6.85e-04	1.97e-05	6.463298	2.97859	0.7961667	Gnptab	N-acetylglucosamine-1-phosphate transferase, alpha and beta subunits
11717_at	7.03e-04	2.03e-05	6.444381	2.94812	0.5203333	Ampd3	adenosine monophosphate deaminase 3
415115_at	7.03e-04	2.03e-05	6.442727	2.94545	1.0538571	Neurl2	neuralized E3 ubiquitin protein ligase 2
228608_at	7.03e-04	2.04e-05	-6.442602	2.94525	-0.5888333	Smox	spermine oxidase
208213_at	7.05e-04	2.04e-05	-6.439634	2.94046	-0.8202857	Tmem132c	transmembrane protein 132C
226090_at	7.14e-04	2.08e-05	6.43023	2.92529	0.5365238	Ermp1	endoplasmic reticulum metallopeptidase 1
69386_at	7.28e-04	2.12e-05	6.416356	2.90288	1.2742381	Hist1h4h	histone cluster 1, H4h
78408_at	7.28e-04	2.13e-05	-6.414181	2.89936	-1.8657857	Fam131a	family with sequence similarity 131, member A
71877_at	7.28e-04	2.13e-05	-6.413869	2.89886	-0.8415476	Efhc1	EF-hand domain (C-terminal) containing 1
20201_at	7.51e-04	2.20e-05	6.392739	2.86467	2.7171905	S100a8	S100 calcium binding protein A8 (calgranulin A)
72930_at	7.51e-04	2.21e-05	-6.391283	2.86231	-3.1566905	Ppp2r2b	protein phosphatase 2, regulatory subunit B, beta
98488_at	7.53e-04	2.22e-05	6.38838	2.85761	0.6417857	Gtf3c3	general transcription factor IIIC, polypeptide 3
22183_at	7.54e-04	2.23e-05	-6.385249	2.85253	-0.6329524	Zrsr1	zinc finger (CCCH type), RNA binding motif and serine/arginine rich 1
16493_at	7.54e-04	2.23e-05	6.385113	2.85231	1.2396905	Kcna5	potassium voltage-gated channel, shaker-related subfamily, member 5
235283_at	7.76e-04	2.31e-05	6.363494	2.81724	1.035619	Gramd1b	GRAM domain containing 1B
20408_at	7.76e-04	2.31e-05	-6.363115	2.81662	-1.2790476	Sh3gl3	SH3-domain GRB2-like 3
71648_at	7.76e-04	2.31e-05	6.362365	2.81541	0.9167381	Optn	optineurin
94187_at	7.86e-04	2.35e-05	6.353402	2.80084	0.7076905	Zfp423	zinc finger protein 423
20319_at	7.88e-04	2.36e-05	-6.350099	2.79547	-0.9816667	Sfrp2	secreted frizzled-related protein 2
72124_at	7.90e-04	2.37e-05	6.347191	2.79075	0.5090952	Seh1l	SEH1-like (S. cerevisiae
229211_at	7.92e-04	2.38e-05	6.344153	2.7858	0.4924762	Acad9	acyl-Coenzyme A dehydrogenase family, member 9
12970_at	7.93e-04	2.39e-05	-6.342606	2.78329	-1.7239048	Crygs	crystallin, gamma S
73708_at	7.93e-04	2.39e-05	6.340929	2.78056	2.0835	Dppa3	developmental pluripotency-associated 3
16956_at	7.95e-04	2.41e-05	6.337771	2.77542	0.5903571	Lpl	lipoprotein lipase
55946_at	8.05e-04	2.44e-05	6.328714	2.76067	0.4252619	Ap3m1	adaptor-related protein complex 3, mu 1 subunit
108899_at	8.05e-04	2.45e-05	-6.327465	2.75864	-0.6191667	2700081O15Rik	RIKEN cDNA 2700081O15 gene
217325_at	8.09e-04	2.46e-05	6.323534	2.75223	1.1555476	Llgl2	lethal giant larvae homolog 2 (Drosophila)
73067_at	8.09e-04	2.47e-05	6.321668	2.74919	0.637881	Tmem192	transmembrane protein 192
269788_at	8.15e-04	2.49e-05	-6.315761	2.73956	-1.1416905	Lhfpl4	lipoma HMGIC fusion partner-like protein 4
68453_at	8.26e-04	2.53e-05	6.306619	2.72465	1.7106667	Gpihbp1	GPI-anchored HDL-binding protein 1
66881_at	8.31e-04	2.55e-05	6.301246	2.71588	0.5825476	Pcyox1	prenylcysteine oxidase 1
99035_at	8.36e-04	2.57e-05	6.295982	2.70728	0.924	Olah	oleoyl-ACP hydrolase
666048_at	8.37e-04	2.58e-05	6.294001	2.70404	1.0665714	Trabd2b	TraB domain containing 2B
83454_at	8.40e-04	2.59e-05	6.290856	2.6989	1.2686667	Nxf2	nuclear RNA export factor 2
53896_at	8.40e-04	2.60e-05	6.288729	2.69543	1.9209048	Slc7a10	solute carrier family 7 (cationic amino acid transporter, y+ system), member 10
50917_at	8.40e-04	2.60e-05	6.288339	2.69479	1.3461667	Galns	galactosamine (N-acetyl)-6-sulfate sulfatase
64833_at	8.45e-04	2.63e-05	6.282974	2.68602	0.7008333	Acot10	acyl-CoA thioesterase 10
100040724_at	8.53e-04	2.66e-05	-6.275823	2.67432	-0.9362857	Mirg	miRNA containing gene
83433_at	8.56e-04	2.67e-05	6.272423	2.66876	2.174381	Trem2	triggering receptor expressed on myeloid cells 2
242864_at	8.57e-04	2.69e-05	6.269033	2.66321	0.869881	Napepld	N-acyl phosphatidylethanolamine phospholipase D
12274_at	8.57e-04	2.69e-05	6.26898	2.66312	2.0310714	C6	complement component 6
21824_at	8.58e-04	2.70e-05	-6.266443	2.65897	-0.5284524	Thbd	thrombomodulin
69807_at	8.58e-04	2.70e-05	-6.265024	2.65664	-0.6953571	Trim32	tripartite motif-containing 32
234875_at	8.58e-04	2.71e-05	6.264365	2.65556	0.4280952	Ttc13	tetratricopeptide repeat domain 13
72357_at	8.58e-04	2.71e-05	-6.263456	2.65407	-0.5967619	2210016L21Rik	RIKEN cDNA 2210016L21 gene
21933_at	8.58e-04	2.72e-05	6.262013	2.65171	1.1223333	Tnfrsf10b	tumor necrosis factor receptor superfamily, member 10b
73668_at	8.60e-04	2.73e-05	-6.258405	2.6458	-0.743119	Ttc21b	tetratricopeptide repeat domain 21B
66863_at	8.60e-04	2.74e-05	-6.257736	2.6447	-0.4822619	Lztr1	leucine-zipper-like transcriptional regulator, 1
71412_at	8.64e-04	2.75e-05	-6.253622	2.63796	-1.3060714	Dhrs2	dehydrogenase/reductase member 2
192656_at	8.66e-04	2.76e-05	6.251281	2.63412	0.6335476	Ripk2	receptor (TNFRSF)-interacting serine-threonine kinase 2
268977_at	8.78e-04	2.81e-05	-6.241594	2.61822	-0.5315238	Ltbp1	latent transforming growth factor beta binding protein 1
50786_at	8.79e-04	2.82e-05	-6.238544	2.61322	-1.5228571	Hs6st2	heparan sulfate 6-O-sulfotransferase 2
66248_at	8.79e-04	2.82e-05	6.238368	2.61293	0.716	Alg5	asparagine-linked glycosylation 5 (dolichyl-phosphate beta-glucosyltransferase)
192193_at	8.88e-04	2.86e-05	6.229891	2.59901	0.8758571	Edem1	ER degradation enhancer, mannosidase alpha-like 1
226823_at	8.88e-04	2.86e-05	6.229414	2.59822	0.5945238	Kctd3	potassium channel tetramerisation domain containing 3
21400_at	8.99e-04	2.91e-05	-6.219539	2.58199	-1.0446429	Tcea2	transcription elongation factor A (SII), 2
68817_at	8.99e-04	2.91e-05	6.219236	2.58149	0.9198095	Ddi2	DNA-damage inducible protein 2
231003_at	8.99e-04	2.92e-05	-6.217293	2.5783	-0.483881	Klhl17	kelch-like 17
224088_at	8.99e-04	2.92e-05	6.217165	2.57809	0.5829048	Atp13a3	ATPase type 13A3
68259_at	9.05e-04	2.95e-05	-6.211845	2.56933	-0.8189048	Ift80	intraflagellar transport 80
11658_at	9.07e-04	2.96e-05	6.209216	2.56501	1.1972619	Alcam	activated leukocyte cell adhesion molecule
21825_at	9.09e-04	2.97e-05	6.206336	2.56027	1.0125	Thbs1	thrombospondin 1
170757_at	9.10e-04	2.98e-05	6.204561	2.55734	0.5376905	Adgrl4	adhesion G protein-coupled receptor L4
20649_at	9.20e-04	3.02e-05	6.19685	2.54464	0.814381	Sntb1	syntrophin, basic 1
218454_at	9.32e-04	3.06e-05	6.18765	2.52948	1.0045	Lhfpl2	lipoma HMGIC fusion partner-like 2
19229_at	9.33e-04	3.07e-05	6.18576	2.52636	0.7385238	Ptk2b	PTK2 protein tyrosine kinase 2 beta
18431_at	9.35e-04	3.09e-05	6.182831	2.52153	0.7728095	Oca2	oculocutaneous albinism II
76633_at	9.35e-04	3.09e-05	6.182032	2.52021	0.9025714	1700112E06Rik	RIKEN cDNA 1700112E06 gene
67800_at	9.42e-04	3.12e-05	6.175658	2.50969	1.055119	Dgat2	diacylglycerol O-acyltransferase 2
239827_at	9.45e-04	3.14e-05	-6.172944	2.50521	-1.1620952	Pigz	phosphatidylinositol glycan anchor biosynthesis, class Z
69634_at	9.60e-04	3.20e-05	6.161608	2.48648	0.816381	Clybl	citrate lyase beta like
18807_at	9.73e-04	3.24e-05	6.152372	2.47121	1.0411429	Pld3	phospholipase D family, member 3
240916_at	9.73e-04	3.25e-05	6.150392	2.46793	1.2592143	Vsig8	V-set and immunoglobulin domain containing 8
17948_at	9.73e-04	3.26e-05	6.150181	2.46759	1.397619	Naip2	NLR family, apoptosis inhibitory protein 2
50523_at	9.74e-04	3.27e-05	6.148026	2.46402	0.5244048	Lats2	large tumor suppressor 2
11303_at	9.74e-04	3.27e-05	6.147271	2.46277	0.7073333	Abca1	ATP-binding cassette, sub-family A (ABC1), member 1
18406_at	9.75e-04	3.28e-05	6.145099	2.45918	2.9174286	Orm2	orosomucoid 2
226422_at	9.83e-04	3.32e-05	6.138793	2.44874	0.6566429	Rab29	RAB29, member RAS oncogene family
12337_at	9.85e-04	3.33e-05	-6.13655	2.44502	-0.7945476	Capn5	calpain 5
19247_at	9.89e-04	3.35e-05	6.132522	2.43835	0.614619	Ptpn11	protein tyrosine phosphatase, non-receptor type 11
24014_at	9.89e-04	3.35e-05	6.13204	2.43755	1.1264286	Rnasel	ribonuclease L (2', 5'-oligoisoadenylate synthetase-dependent)
74189_at	9.89e-04	3.36e-05	-6.130086	2.43431	-1.890881	Phactr3	phosphatase and actin regulator 3
14942_at	9.89e-04	3.37e-05	6.129363	2.43311	1.8729048	Gzme	granzyme E
66939_at	9.97e-04	3.40e-05	6.123542	2.42346	0.4774048	Aagab	alpha- and gamma-adaptin binding protein
54563_at	1.01e-03	3.46e-05	6.113434	2.40669	1.4964762	Nup210	nucleoporin 210
67063_at	1.02e-03	3.48e-05	-6.109061	2.39943	-1.526119	Tmem246	transmembrane protein 246
72821_at	1.02e-03	3.48e-05	-6.108635	2.39873	-0.908381	Scn2b	sodium channel, voltage-gated, type II, beta
50934_at	1.02e-03	3.50e-05	6.10574	2.39392	1.1591667	Slc7a8	solute carrier family 7 (cationic amino acid transporter, y+ system), member 8
71983_at	1.03e-03	3.54e-05	-6.098496	2.38189	-0.6943571	Tmco6	transmembrane and coiled-coil domains 6
215114_at	1.03e-03	3.56e-05	6.094571	2.37536	0.783381	Hip1	huntingtin interacting protein 1
20648_at	1.04e-03	3.59e-05	6.090621	2.36879	1.0613095	Snta1	syntrophin, acidic 1
67369_at	1.04e-03	3.59e-05	6.090364	2.36837	0.7113571	Qpctl	glutaminyl-peptide cyclotransferase-like
67876_at	1.05e-03	3.63e-05	6.08417	2.35806	0.7534524	Coq10b	coenzyme Q10B
68770_at	1.05e-03	3.66e-05	6.078881	2.34926	1.0422619	Phtf2	putative homeodomain transcription factor 2
207607_at	1.05e-03	3.66e-05	-6.07773	2.34735	-1.3725	Ccdc40	coiled-coil domain containing 40
58205_at	1.06e-03	3.70e-05	6.072208	2.33815	1.5911429	Pdcd1lg2	programmed cell death 1 ligand 2
13429_at	1.06e-03	3.70e-05	-6.071558	2.33707	-0.9868571	Dnm1	dynamin 1
68033_at	1.07e-03	3.75e-05	6.063978	2.32444	0.5965238	Cox19	cytochrome c oxidase assembly protein 19
108832_at	1.08e-03	3.80e-05	-6.055974	2.31109	-0.8352619	Tmem74b	transmembrane protein 74B
11792_at	1.08e-03	3.80e-05	6.055006	2.30948	0.5681429	Apex1	apurinic/apyrimidinic endonuclease 1
18302_at	1.08e-03	3.81e-05	6.054325	2.30834	1.437619	Oit3	oncoprotein induced transcript 3
217578_at	1.08e-03	3.81e-05	6.053466	2.30691	1.0557619	Baz1a	bromodomain adjacent to zinc finger domain 1A
97064_at	1.08e-03	3.82e-05	6.051912	2.30432	0.7289048	Wwtr1	WW domain containing transcription regulator 1
75454_at	1.08e-03	3.83e-05	-6.051085	2.30294	-0.4814048	Phpt1	phosphohistidine phosphatase 1
19400_at	1.09e-03	3.86e-05	-6.04587	2.29423	-0.6510476	Rapsn	receptor-associated protein of the synapse
226641_at	1.10e-03	3.93e-05	6.035107	2.27626	0.6600714	Atf6	activating transcription factor 6
382111_at	1.10e-03	3.94e-05	-6.034099	2.27457	-1.9295238	Susd5	sushi domain containing 5
381903_at	1.10e-03	3.94e-05	6.033825	2.27411	0.9092381	Alg8	asparagine-linked glycosylation 8 (alpha-1,3-glucosyltransferase)
16650_at	1.11e-03	3.96e-05	6.030412	2.26841	0.3887143	Kpna6	karyopherin (importin) alpha 6
225659_at	1.11e-03	3.98e-05	6.026929	2.26259	0.9734048	Cep76	centrosomal protein 76
54637_at	1.11e-03	3.99e-05	-6.025884	2.26084	-0.951881	Praf2	PRA1 domain family 2
66889_at	1.12e-03	4.03e-05	6.019586	2.2503	1.9092619	Rnf128	ring finger protein 128
212933_at	1.12e-03	4.04e-05	6.018494	2.24848	1.6119286	Pm20d1	peptidase M20 domain containing 1
101700_at	1.12e-03	4.05e-05	6.016729	2.24553	0.7149524	Trim68	tripartite motif-containing 68
20733_at	1.13e-03	4.07e-05	6.013948	2.24087	0.7093095	Spint2	serine protease inhibitor, Kunitz type 2
13039_at	1.13e-03	4.10e-05	6.009889	2.23407	0.4570714	Ctsl	cathepsin L
67484_at	1.14e-03	4.12e-05	6.005572	2.22684	1.0689286	Eepd1	endonuclease/exonuclease/phosphatase family domain containing 1
101861_at	1.14e-03	4.13e-05	6.005067	2.226	0.5139762	Ints4	integrator complex subunit 4
108052_at	1.15e-03	4.19e-05	-5.996465	2.21158	-1.0152143	Slc14a1	solute carrier family 14 (urea transporter), member 1
78558_at	1.15e-03	4.19e-05	5.996124	2.21101	1.3918095	Htra3	HtrA serine peptidase 3
229589_at	1.17e-03	4.27e-05	5.985219	2.19272	0.6592381	Prune	prune exopolyphosphatase
68292_at	1.17e-03	4.27e-05	5.985075	2.19248	0.4900952	Stt3b	STT3, subunit of the oligosaccharyltransferase complex, homolog B (S. cerevisiae)
73690_at	1.17e-03	4.30e-05	5.979799	2.18362	1.9964048	Glipr1	GLI pathogenesis-related 1 (glioma)
102747_at	1.18e-03	4.33e-05	-5.976186	2.17756	-1.445881	Lrrc49	leucine rich repeat containing 49
56085_at	1.18e-03	4.35e-05	5.973302	2.17271	0.453881	Ubqln1	ubiquilin 1
64296_at	1.18e-03	4.36e-05	-5.971962	2.17046	-0.9124762	Abhd8	abhydrolase domain containing 8
71841_at	1.18e-03	4.36e-05	5.971291	2.16934	1.8085952	Tcp11x2	t-complex 11 family, X-linked 2
67393_at	1.19e-03	4.38e-05	-5.968517	2.16468	-0.7099286	Cxxc5	CXXC finger 5
29877_at	1.19e-03	4.41e-05	-5.965521	2.15964	-0.8391429	Hdgfrp3	hepatoma-derived growth factor, related protein 3
71999_at	1.19e-03	4.42e-05	5.964098	2.15725	0.4030476	Fbxo22	F-box protein 22
246228_at	1.19e-03	4.42e-05	-5.963753	2.15667	-1.1566667	Vwa1	von Willebrand factor A domain containing 1
19088_at	1.19e-03	4.42e-05	5.963115	2.1556	0.4895476	Prkar2b	protein kinase, cAMP dependent regulatory, type II beta
15476_at	1.19e-03	4.44e-05	-5.961074	2.15216	-1.197	Hs3st1	heparan sulfate (glucosamine) 3-O-sulfotransferase 1
77994_at	1.19e-03	4.44e-05	-5.960842	2.15177	-1.2389048	Mir99ahg	Mir99a and Mirlet7c-1 host gene (non-protein coding)
66573_at	1.19e-03	4.45e-05	-5.959312	2.1492	-0.7985714	Dzip1	DAZ interacting protein 1
98170_at	1.19e-03	4.45e-05	5.959189	2.149	1.0352857	Tmem132a	transmembrane protein 132A
74330_at	1.19e-03	4.46e-05	5.958738	2.14824	0.5219048	Dnajc14	DnaJ heat shock protein family (Hsp40) member C14
80719_at	1.19e-03	4.47e-05	5.956568	2.14459	1.5446667	Igsf6	immunoglobulin superfamily, member 6
12565_at	1.23e-03	4.64e-05	-5.934149	2.10684	-1.8140238	Cdh9	cadherin 9
12348_at	1.25e-03	4.71e-05	-5.925651	2.09251	-0.9565714	Car11	carbonic anhydrase 11
232670_at	1.25e-03	4.72e-05	5.923702	2.08923	0.7869762	Tspan33	tetraspanin 33
381352_at	1.26e-03	4.78e-05	-5.916485	2.07705	-0.6523333	Mamdc4	MAM domain containing 4
15251_at	1.26e-03	4.79e-05	5.915118	2.07474	0.6755476	Hif1a	hypoxia inducible factor 1, alpha subunit
15077_at	1.26e-03	4.80e-05	5.913838	2.07258	0.8944048	Hist2h3c1	histone cluster 2, H3c1
11685_at	1.27e-03	4.83e-05	5.910565	2.06705	0.8392381	Alox12e	arachidonate lipoxygenase, epidermal
27360_at	1.27e-03	4.84e-05	-5.909286	2.06489	-0.5801667	Add3	adducin 3 (gamma)
16431_at	1.27e-03	4.87e-05	-5.905427	2.05838	-0.7632381	Itm2a	integral membrane protein 2A
14563_at	1.29e-03	4.92e-05	5.898713	2.04703	1.4982143	Gdf5	growth differentiation factor 5
94229_at	1.29e-03	4.94e-05	-5.89674	2.04369	-2.1578571	Slc4a10	solute carrier family 4, sodium bicarbonate cotransporter-like, member 10
13644_at	1.30e-03	4.99e-05	-5.890565	2.03325	-0.9645952	Efs	embryonal Fyn-associated substrate
228876_at	1.30e-03	5.00e-05	-5.889607	2.03163	-0.9260238	Zfp334	zinc finger protein 334
226757_at	1.30e-03	5.01e-05	5.888615	2.02996	0.7310714	Wdr26	WD repeat domain 26
19663_at	1.30e-03	5.02e-05	5.8869	2.02705	1.0914286	Rbpms	RNA binding protein gene with multiple splicing
73046_at	1.30e-03	5.02e-05	5.886598	2.02654	0.8012857	Glrx5	glutaredoxin 5
71452_at	1.30e-03	5.05e-05	5.883789	2.02179	0.5045714	Ankrd40	ankyrin repeat domain 40
278279_at	1.31e-03	5.06e-05	-5.882	2.01876	-1.3479524	Tmtc2	transmembrane and tetratricopeptide repeat containing 2
108812_at	1.32e-03	5.13e-05	5.873435	2.00426	1.5725476	Als2cr12	amyotrophic lateral sclerosis 2 (juvenile) chromosome region, candidate 12 (human)
11539_at	1.32e-03	5.15e-05	5.871523	2.00102	1.4898095	Adora1	adenosine A1 receptor
212555_at	1.32e-03	5.16e-05	5.870202	1.99878	0.7266667	Pqlc2	PQ loop repeat containing 2
72584_at	1.32e-03	5.16e-05	5.869966	1.99838	0.7104762	Cul4b	cullin 4B
76282_at	1.33e-03	5.19e-05	5.866808	1.99303	1.4683333	Gpt	glutamic pyruvic transaminase, soluble
116939_at	1.33e-03	5.20e-05	5.86599	1.99164	1.3612619	Pnpla3	patatin-like phospholipase domain containing 3
103511_at	1.33e-03	5.21e-05	-5.864142	1.98851	-0.9769524	Fam26e	family with sequence similarity 26, member E
66350_at	1.34e-03	5.28e-05	5.856902	1.97623	1.1103095	Pla2g12a	phospholipase A2, group XIIA
72549_at	1.34e-03	5.28e-05	5.856814	1.97608	0.9906429	Reep4	receptor accessory protein 4
226527_at	1.35e-03	5.32e-05	5.852466	1.96871	0.6699286	BC026585	cDNA sequence BC026585
17060_at	1.35e-03	5.34e-05	5.849395	1.96349	1.549119	Blnk	B cell linker
56041_at	1.35e-03	5.34e-05	5.849372	1.96346	0.4478333	Uso1	USO1 vesicle docking factor
54427_at	1.35e-03	5.34e-05	5.849274	1.96329	2.1236905	Dnmt3l	DNA (cytosine-5-)-methyltransferase 3-like
71345_at	1.35e-03	5.38e-05	5.845272	1.9565	0.9004524	Ano9	anoctamin 9
15422_at	1.35e-03	5.39e-05	5.844378	1.95498	1.355119	Hoxc13	homeobox C13
243385_at	1.35e-03	5.39e-05	5.84436	1.95495	2.2327143	Gprin3	GPRIN family member 3
26757_at	1.36e-03	5.40e-05	-5.842592	1.95194	-0.6661429	Dpysl4	dihydropyrimidinase-like 4
74152_at	1.36e-03	5.42e-05	5.840836	1.94896	2.6942381	Stra6l	STRA6-like
208198_at	1.36e-03	5.43e-05	-5.840094	1.9477	-0.7409286	Btbd2	BTB (POZ) domain containing 2
15203_at	1.36e-03	5.43e-05	5.839851	1.94729	1.4050952	Heph	hephaestin
80907_at	1.36e-03	5.44e-05	5.838664	1.94527	0.8222857	Lactb	lactamase, beta
16165_at	1.36e-03	5.48e-05	5.834147	1.9376	1.9617619	Il13ra2	interleukin 13 receptor, alpha 2
11785_at	1.37e-03	5.50e-05	-5.832413	1.93465	-1.3140238	Apbb1	amyloid beta (A4) precursor protein-binding, family B, member 1
68304_at	1.37e-03	5.54e-05	-5.828297	1.92765	-0.8248333	Kdelc2	KDEL (Lys-Asp-Glu-Leu) containing 2
237256_at	1.37e-03	5.54e-05	5.827529	1.92635	1.9499762	Zc3h12d	zinc finger CCCH type containing 12D
242553_at	1.38e-03	5.58e-05	-5.823177	1.91895	-0.9410952	Kank4	KN motif and ankyrin repeat domains 4
18784_at	1.38e-03	5.59e-05	5.822633	1.91802	0.9410952	Pla2g5	phospholipase A2, group V
19165_at	1.38e-03	5.59e-05	5.822457	1.91772	0.695	Psen2	presenilin 2
227674_at	1.38e-03	5.60e-05	-5.821438	1.91599	-0.805619	Ddx31	DEAD/H (Asp-Glu-Ala-Asp/His) box polypeptide 31
16948_at	1.39e-03	5.67e-05	5.813536	1.90254	0.8230476	Lox	lysyl oxidase
23959_at	1.40e-03	5.69e-05	-5.81154	1.89914	-0.6209762	Nt5e	5' nucleotidase, ecto
353169_at	1.41e-03	5.78e-05	-5.802949	1.88451	-0.876619	Slc2a12	solute carrier family 2 (facilitated glucose transporter), member 12
68393_at	1.41e-03	5.78e-05	-5.802261	1.88334	-1.9047381	Mogat1	monoacylglycerol O-acyltransferase 1
13030_at	1.42e-03	5.83e-05	5.797795	1.87573	0.5670714	Ctsb	cathepsin B
13609_at	1.42e-03	5.84e-05	5.796137	1.8729	0.8232143	S1pr1	sphingosine-1-phosphate receptor 1
50497_at	1.43e-03	5.86e-05	5.793789	1.86889	0.533619	Hspa14	heat shock protein 14
209683_at	1.43e-03	5.90e-05	5.79048	1.86325	0.6945952	Ttc28	tetratricopeptide repeat domain 28
76843_at	1.44e-03	5.96e-05	5.783967	1.85214	1.2260952	Dtl	denticleless E3 ubiquitin protein ligase
225655_at	1.44e-03	5.97e-05	-5.783646	1.85159	-0.8667619	Slmo1	slowmo homolog 1 (Drosophila)
216166_at	1.45e-03	5.99e-05	-5.781183	1.84739	-1.7629286	Plk5	polo-like kinase 5
29864_at	1.46e-03	6.06e-05	5.774138	1.83536	0.6489762	Rnf11	ring finger protein 11
16443_at	1.47e-03	6.09e-05	-5.770947	1.82991	-0.661881	Itsn1	intersectin 1 (SH3 domain protein 1A)
12160_at	1.48e-03	6.14e-05	-5.766516	1.82234	-1.1750238	Bmp5	bone morphogenetic protein 5
68642_at	1.48e-03	6.15e-05	5.764982	1.81971	0.8104762	Tmem216	transmembrane protein 216
241638_at	1.49e-03	6.20e-05	-5.760568	1.81217	-0.9049048	Lzts3	leucine zipper, putative tumor suppressor family member 3
56405_at	1.50e-03	6.25e-05	-5.755979	1.80432	-1.0339524	Dusp14	dual specificity phosphatase 14
79221_at	1.50e-03	6.26e-05	5.754822	1.80234	0.9454762	Hdac9	histone deacetylase 9
74782_at	1.50e-03	6.28e-05	-5.753139	1.79946	-0.8154524	Glt8d2	glycosyltransferase 8 domain containing 2
67416_at	1.54e-03	6.46e-05	-5.735896	1.76994	-1.0095952	Armcx2	armadillo repeat containing, X-linked 2
230027_at	1.54e-03	6.49e-05	5.733923	1.76656	0.4394048	Coq3	coenzyme Q3 methyltransferase
207839_at	1.55e-03	6.54e-05	5.728994	1.75811	1.6344286	Galnt6	UDP-N-acetyl-alpha-D-galactosamine:polypeptide N-acetylgalactosaminyltransferase 6
74041_at	1.55e-03	6.55e-05	5.728075	1.75654	1.3212381	Ddias	DNA damage-induced apoptosis suppressor
241308_at	1.57e-03	6.60e-05	5.723153	1.7481	0.9377619	Ralgps1	Ral GEF with PH domain and SH3 binding motif 1
12014_at	1.58e-03	6.70e-05	-5.714935	1.734	-0.956	Bach2	BTB and CNC homology, basic leucine zipper transcription factor 2
72123_at	1.60e-03	6.76e-05	5.709745	1.72509	0.5212619	Ccdc71l	coiled-coil domain containing 71 like
230088_at	1.60e-03	6.77e-05	5.708116	1.72229	0.7111667	Fam214b	family with sequence similarity 214, member B
57875_at	1.60e-03	6.80e-05	5.705462	1.71773	1.331881	Angptl4	angiopoietin-like 4
382643_at	1.60e-03	6.82e-05	-5.703861	1.71498	-0.6927857
11576_at	1.60e-03	6.83e-05	5.702919	1.71336	1.7863333	Afp	alpha fetoprotein
210094_at	1.60e-03	6.84e-05	-5.702274	1.71225	-1.1231429	Iglon5	IgLON family member 5
74244_at	1.61e-03	6.92e-05	5.695616	1.70081	0.710619	Atg7	autophagy related 7
225363_at	1.61e-03	6.92e-05	5.695535	1.70067	0.4445238	Etf1	eukaryotic translation termination factor 1
242819_at	1.61e-03	6.93e-05	-5.694517	1.69892	-1.9683095	Rundc3b	RUN domain containing 3B
69217_at	1.61e-03	6.94e-05	-5.694117	1.69824	-0.9647143	Plekha4	pleckstrin homology domain containing, family A (phosphoinositide binding specific) member 4
16889_at	1.61e-03	6.94e-05	5.694092	1.69819	1.1393571	Lipa	lysosomal acid lipase A
22776_at	1.61e-03	6.95e-05	5.693083	1.69646	1.1437857	Zim1	zinc finger, imprinted 1
74044_at	1.63e-03	7.04e-05	5.685437	1.68331	0.5875476	Ttf2	transcription termination factor, RNA polymerase II
108897_at	1.63e-03	7.05e-05	-5.684734	1.6821	-1.0525	Aif1l	allograft inflammatory factor 1-like
330189_at	1.64e-03	7.07e-05	5.682717	1.67863	1.246619	Tmem120b	transmembrane protein 120B
69104_at	1.64e-03	7.08e-05	5.681937	1.67728	0.6214524	March5	membrane-associated ring finger (C3HC4) 5
110595_at	1.64e-03	7.11e-05	5.679182	1.67254	1.6616429	Timp4	tissue inhibitor of metalloproteinase 4
14058_at	1.65e-03	7.15e-05	5.675921	1.66693	1.9802619	F10	coagulation factor X
207854_at	1.65e-03	7.16e-05	5.675382	1.666	1.4255952	Fmr1nb	fragile X mental retardation 1 neighbor
69539_at	1.65e-03	7.17e-05	-5.674855	1.66509	-1.7285476	Trnp1	TMF1-regulated nuclear protein 1
209268_at	1.65e-03	7.20e-05	-5.671736	1.65972	-1.825	Igsf1	immunoglobulin superfamily, member 1
56470_at	1.66e-03	7.25e-05	5.668065	1.6534	0.7942143	Rgs19	regulator of G-protein signaling 19
29856_at	1.67e-03	7.31e-05	-5.662665	1.64409	-0.768881	Smtn	smoothelin
14585_at	1.68e-03	7.37e-05	-5.658325	1.63661	-1.1624286	Gfra1	glial cell line derived neurotrophic factor family receptor alpha 1
28185_at	1.68e-03	7.38e-05	5.657068	1.63444	0.5770952	Tomm70a	translocase of outer mitochondrial membrane 70 homolog A (yeast)
271127_at	1.68e-03	7.40e-05	-5.656037	1.63267	-2.101119	Adamts16	a disintegrin-like and metallopeptidase (reprolysin type) with thrombospondin type 1 motif, 16
242705_at	1.69e-03	7.42e-05	5.654098	1.62932	1.1686667	E2f2	E2F transcription factor 2
16527_at	1.69e-03	7.46e-05	5.650694	1.62345	1.1036667	Kcnk3	potassium channel, subfamily K, member 3
97761_at	1.70e-03	7.52e-05	-5.646722	1.6166	-0.6397381	Sgsm2	small G protein signaling modulator 2
18230_at	1.70e-03	7.53e-05	-5.64583	1.61506	-0.6776667	Nxn	nucleoredoxin
74769_at	1.70e-03	7.53e-05	5.645723	1.61487	0.7984048	Pik3cb	phosphatidylinositol 3-kinase, catalytic, beta polypeptide
235587_at	1.70e-03	7.53e-05	5.645715	1.61486	0.5154524	Parp3	poly (ADP-ribose) polymerase family, member 3
237052_at	1.71e-03	7.61e-05	-5.638994	1.60326	-0.9134048	Tceal1	transcription elongation factor A (SII)-like 1
19270_at	1.71e-03	7.62e-05	5.638549	1.60249	0.9408571	Ptprg	protein tyrosine phosphatase, receptor type, G
73635_at	1.72e-03	7.64e-05	5.636956	1.59974	1.2059762	Ptges3l	prostaglandin E synthase 3 (cytosolic)-like
68705_at	1.72e-03	7.67e-05	5.634857	1.59611	0.7511429	Gtf2f2	general transcription factor IIF, polypeptide 2
66448_at	1.74e-03	7.75e-05	5.628596	1.58529	0.4222143	Mrpl20	mitochondrial ribosomal protein L20
50772_at	1.74e-03	7.77e-05	5.627013	1.58256	0.4871429	Mapk6	mitogen-activated protein kinase 6
226043_at	1.75e-03	7.85e-05	5.621289	1.57266	0.7010476	Cbwd1	COBW domain containing 1
59049_at	1.75e-03	7.85e-05	-5.621265	1.57262	-1.0882857	Slc22a17	solute carrier family 22 (organic cation transporter), member 17
67849_at	1.75e-03	7.86e-05	5.620575	1.57142	2.323381	Cdca5	cell division cycle associated 5
67839_at	1.75e-03	7.86e-05	-5.620402	1.57112	-0.6101429	Gpsm1	G-protein signalling modulator 1 (AGS3-like, C. elegans)
320299_at	1.75e-03	7.90e-05	-5.617632	1.56633	-0.9070476	Iqcb1	IQ calmodulin-binding motif containing 1
23806_at	1.75e-03	7.90e-05	5.617246	1.56567	0.8174524	Arih1	ariadne RBR E3 ubiquitin protein ligase 1
14745_at	1.76e-03	7.95e-05	-5.61353	1.55924	-0.5537381	Lpar1	lysophosphatidic acid receptor 1
235028_at	1.77e-03	7.99e-05	-5.610805	1.55452	-0.6372619	Zfp426	zinc finger protein 426
15234_at	1.77e-03	8.02e-05	5.608418	1.55039	1.010881	Hgf	hepatocyte growth factor
67888_at	1.78e-03	8.08e-05	-5.604137	1.54298	-1.0115476	Tmem100	transmembrane protein 100
106326_at	1.79e-03	8.14e-05	5.599623	1.53516	0.4083333	Osbpl11	oxysterol binding protein-like 11
83436_at	1.79e-03	8.16e-05	5.598551	1.5333	0.7047143	Plekha2	pleckstrin homology domain-containing, family A (phosphoinositide binding specific) member 2
18641_at	1.80e-03	8.19e-05	5.595858	1.52863	0.979619	Pfkl	phosphofructokinase, liver, B-type
18393_at	1.80e-03	8.21e-05	5.594456	1.5262	0.5079286	Orc2	origin recognition complex, subunit 2
70564_at	1.82e-03	8.29e-05	5.588894	1.51656	0.5019048	Fam213a	family with sequence similarity 213, member A
69944_at	1.83e-03	8.36e-05	-5.583934	1.50796	-0.6217143	2810021J22Rik	RIKEN cDNA 2810021J22 gene
12483_at	1.83e-03	8.39e-05	5.582099	1.50478	1.3786905	Cd22	CD22 antigen
13731_at	1.83e-03	8.40e-05	-5.581289	1.50337	-0.7594524	Emp2	epithelial membrane protein 2
234593_at	1.84e-03	8.47e-05	-5.576298	1.49471	-1.8046667	Ndrg4	N-myc downstream regulated gene 4
207781_at	1.84e-03	8.48e-05	5.575928	1.49407	1.0166429	C2cd2	C2 calcium-dependent domain containing 2
217893_at	1.86e-03	8.56e-05	-5.570258	1.48423	-0.4693571	Pacs2	phosphofurin acidic cluster sorting protein 2
106014_at	1.86e-03	8.58e-05	-5.569025	1.48208	-0.9187381	Fam19a5	family with sequence similarity 19, member A5
192216_at	1.88e-03	8.70e-05	-5.560712	1.46764	-0.9874524	Tmem47	transmembrane protein 47
72865_at	1.91e-03	8.85e-05	-5.550885	1.45056	-0.7976667	Cxx1c	CAAX box 1C
27279_at	1.94e-03	8.97e-05	5.543026	1.43689	1.6098333	Tnfrsf12a	tumor necrosis factor receptor superfamily, member 12a
26900_at	1.97e-03	9.13e-05	5.532425	1.41843	0.5265714	Ddx3y	DEAD (Asp-Glu-Ala-Asp) box polypeptide 3, Y-linked
70028_at	1.98e-03	9.18e-05	5.529302	1.41299	0.6900714	Dopey2	dopey family member 2
66400_at	1.98e-03	9.22e-05	-5.527043	1.40905	-0.6364762	Alkbh7	alkB homolog 7
12162_at	1.98e-03	9.24e-05	-5.525715	1.40674	-1.1954524	Bmp7	bone morphogenetic protein 7
52118_at	2.01e-03	9.35e-05	5.51843	1.39404	0.7381905	Pvr	poliovirus receptor
12523_at	2.01e-03	9.39e-05	5.516466	1.39062	1.7795	Cd84	CD84 antigen
22431_at	2.01e-03	9.41e-05	-5.514803	1.38772	-1.978619	Wt1	Wilms tumor 1 homolog
217732_at	2.03e-03	9.49e-05	5.509784	1.37896	0.9681429	Cipc	CLOCK interacting protein, circadian
12817_at	2.05e-03	9.63e-05	-5.501622	1.36472	-0.9999286	Col13a1	collagen, type XIII, alpha 1
66087_at	2.06e-03	9.67e-05	5.498818	1.35982	0.3989286	Emc3	ER membrane protein complex subunit 3
170706_at	2.06e-03	9.68e-05	5.498642	1.35951	1.6167619	Tmem37	transmembrane protein 37
68519_at	2.06e-03	9.70e-05	-5.497159	1.35692	-0.982381	Eml1	echinoderm microtubule associated protein like 1
230784_at	2.06e-03	9.72e-05	5.496154	1.35517	1.2904762	Sesn2	sestrin 2
69655_at	2.06e-03	9.74e-05	5.49476	1.35273	1.6135238	Cd164l2	CD164 sialomucin-like 2
66447_at	2.07e-03	9.78e-05	5.492338	1.3485	0.6879048	Mgst3	microsomal glutathione S-transferase 3
213484_at	2.07e-03	9.79e-05	5.492105	1.34809	0.791881	Nudt18	nudix (nucleoside diphosphate linked moiety X)-type motif 18
11854_at	2.08e-03	9.84e-05	5.488639	1.34204	1.3136667	Rhod	ras homolog family member D
11877_at	2.09e-03	9.94e-05	-5.483288	1.33268	-0.6144762	Arvcf	armadillo repeat gene deleted in velo-cardio-facial syndrome
211347_at	2.11e-03	1.00e-04	5.477352	1.3223	0.6110238	Pank3	pantothenate kinase 3
243277_at	2.11e-03	1.01e-04	-5.475437	1.31895	-1.027619	Adgrd1	adhesion G protein-coupled receptor D1
239126_at	2.11e-03	1.01e-04	5.475152	1.31845	1.0364762	C1qtnf9	C1q and tumor necrosis factor related protein 9
108083_at	2.13e-03	1.02e-04	-5.470589	1.31047	-0.4207381	Pip4k2b	phosphatidylinositol-5-phosphate 4-kinase, type II, beta
69581_at	2.15e-03	1.03e-04	-5.464094	1.2991	-0.672619	Rhou	ras homolog family member U
75974_at	2.16e-03	1.03e-04	-5.459754	1.2915	-0.3836905	Dock11	dedicator of cytokinesis 11
107528_at	2.16e-03	1.04e-04	-5.458682	1.28962	-1.8214524	Magee1	melanoma antigen, family E, 1
93737_at	2.19e-03	1.05e-04	-5.450683	1.2756	-0.6816905	Pard6g	par-6 family cell polarity regulator gamma
72244_at	2.20e-03	1.06e-04	5.447071	1.26927	0.6771905	1600014C10Rik	RIKEN cDNA 1600014C10 gene
67298_at	2.20e-03	1.06e-04	-5.446944	1.26905	-1.2470714	Gprasp1	G protein-coupled receptor associated sorting protein 1
81910_at	2.23e-03	1.08e-04	5.436619	1.25094	1.3444048	Rrbp1	ribosome binding protein 1
27062_at	2.24e-03	1.08e-04	-5.43548	1.24894	-4.807619	Cadps	Ca2+-dependent secretion activator
74466_at	2.25e-03	1.09e-04	5.431813	1.2425	1.4650714	4933427G17Rik	RIKEN cDNA 4933427G17 gene
50883_at	2.25e-03	1.09e-04	5.431371	1.24173	1.1165	Chek2	checkpoint kinase 2
116873_at	2.25e-03	1.09e-04	5.428921	1.23742	0.4795714	Stim2	stromal interaction molecule 2
385658_at	2.25e-03	1.09e-04	-5.428798	1.23721	-2.0656429	Nxpe3	neurexophilin and PC-esterase domain family, member 3
64385_at	2.26e-03	1.10e-04	-5.424736	1.23007	-1.2315	Cyp4f14	cytochrome P450, family 4, subfamily f, polypeptide 14
67279_at	2.27e-03	1.10e-04	-5.422411	1.22599	-0.609881	Med31	mediator complex subunit 31
97114_at	2.27e-03	1.11e-04	5.42163	1.22462	1.6139286	Hist2h3c2	histone cluster 2, H3c2
77632_at	2.27e-03	1.11e-04	5.421096	1.22368	1.3419762	Pramef12	PRAME family member 12
26457_at	2.27e-03	1.11e-04	5.42054	1.2227	0.7185714	Slc27a1	solute carrier family 27 (fatty acid transporter), member 1
382245_at	2.27e-03	1.11e-04	-5.419297	1.22052	-0.7052857	Tmem29	transmembrane protein 29
15502_at	2.28e-03	1.12e-04	-5.414787	1.21259	-0.5510952	Dnaja1	DnaJ heat shock protein family (Hsp40) member A1
230082_at	2.28e-03	1.12e-04	5.414215	1.21159	0.4238095	Nol6	nucleolar protein family 6 (RNA-associated)
74143_at	2.29e-03	1.12e-04	5.411802	1.20735	0.8096429	Opa1	optic atrophy 1
27214_at	2.29e-03	1.12e-04	5.411479	1.20678	1.5194286	Dbf4	DBF4 zinc finger
17344_at	2.29e-03	1.13e-04	5.409394	1.20311	0.5403333	Pias2	protein inhibitor of activated STAT 2
231866_at	2.30e-03	1.13e-04	-5.407825	1.20035	-0.5992143	Zfp12	zinc finger protein 12
76758_at	2.30e-03	1.14e-04	5.405938	1.19703	1.7947143	Gsdma2	gasdermin A2
320473_at	2.30e-03	1.14e-04	5.405281	1.19588	0.4707381	Heatr5b	HEAT repeat containing 5B
26922_at	2.31e-03	1.14e-04	5.401141	1.18859	0.7264762	Mecr	mitochondrial trans-2-enoyl-CoA reductase
384061_at	2.33e-03	1.15e-04	-5.396781	1.18092	-1.319881	Fndc5	fibronectin type III domain containing 5
71336_at	2.33e-03	1.15e-04	5.396501	1.18043	0.5903571	Rbks	ribokinase
72726_at	2.34e-03	1.16e-04	-5.391197	1.17109	-0.4314762	Tbcc	tubulin-specific chaperone C
66665_at	2.36e-03	1.18e-04	5.38555	1.16114	0.6733571	Msantd3	Myb/SANT-like DNA-binding domain containing 3
432467_at	2.37e-03	1.18e-04	-5.382052	1.15498	-0.5969524	Hnrnph3	heterogeneous nuclear ribonucleoprotein H3
68075_at	2.37e-03	1.18e-04	-5.381571	1.15413	-1.2735238	Lurap1	leucine rich adaptor protein 1
110351_at	2.39e-03	1.19e-04	-5.376754	1.14564	-1.1926905	Rap1gap	Rap1 GTPase-activating protein
235169_at	2.40e-03	1.20e-04	5.374119	1.141	0.6564048	Foxred1	FAD-dependent oxidoreductase domain containing 1
102294_at	2.41e-03	1.20e-04	5.371952	1.13718	0.7363095	Cyp4v3	cytochrome P450, family 4, subfamily v, polypeptide 3
24074_at	2.41e-03	1.21e-04	-5.37051	1.13463	-0.7429762	Taf7	TATA-box binding protein associated factor 7
13858_at	2.41e-03	1.21e-04	5.369867	1.1335	0.7076667	Eps15	epidermal growth factor receptor pathway substrate 15
27384_at	2.41e-03	1.21e-04	5.368119	1.13041	1.5398571	Akr1c13	aldo-keto reductase family 1, member C13
56194_at	2.43e-03	1.22e-04	5.36374	1.12269	0.6825476	Prpf40a	pre-mRNA processing factor 40A
76497_at	2.44e-03	1.23e-04	-5.359605	1.11539	-0.4091905	Ppp1r11	protein phosphatase 1, regulatory (inhibitor) subunit 11
55984_at	2.46e-03	1.24e-04	-5.354609	1.10657	-1.0924286	Camkk1	calcium/calmodulin-dependent protein kinase kinase 1, alpha
28028_at	2.46e-03	1.24e-04	5.353316	1.10429	0.4624048	Mrpl50	mitochondrial ribosomal protein L50
93765_at	2.46e-03	1.25e-04	-5.352071	1.10209	-1.3692143	Ube2n	ubiquitin-conjugating enzyme E2N
66044_at	2.46e-03	1.25e-04	-5.351723	1.10147	-0.542119	Dtd1	D-tyrosyl-tRNA deacylase 1
18793_at	2.46e-03	1.25e-04	5.351584	1.10123	1.4511905	Plaur	plasminogen activator, urokinase receptor
18194_at	2.46e-03	1.25e-04	5.349787	1.09805	0.6905238	Nsdhl	NAD(P) dependent steroid dehydrogenase-like
57296_at	2.46e-03	1.25e-04	5.349627	1.09777	0.5206667	Psmd8	proteasome (prosome, macropain) 26S subunit, non-ATPase, 8
54561_at	2.46e-03	1.25e-04	-5.348497	1.09577	-2.7847143	Nap1l3	nucleosome assembly protein 1-like 3
20296_at	2.47e-03	1.26e-04	5.345522	1.09052	1.8092381	Ccl2	chemokine (C-C motif) ligand 2
330319_at	2.47e-03	1.26e-04	-5.344584	1.08886	-2.1020714	Wipf3	WAS/WASL interacting protein family, member 3
18392_at	2.48e-03	1.27e-04	5.34204	1.08436	1.3461905	Orc1	origin recognition complex, subunit 1
66300_at	2.50e-03	1.28e-04	-5.338027	1.07727	-0.5050952	Inafm1	InaF motif containing 1
85031_at	2.52e-03	1.29e-04	-5.331335	1.06543	-1.5026667	Pla1a	phospholipase A1 member A
226123_at	2.52e-03	1.29e-04	-5.330337	1.06367	-1.8857619	Morn4	MORN repeat containing 4
279572_at	2.52e-03	1.30e-04	5.330128	1.0633	2.3033095	Tlr13	toll-like receptor 13
70620_at	2.52e-03	1.30e-04	-5.329963	1.06301	-0.703881	Ube2v2	ubiquitin-conjugating enzyme E2 variant 2
24115_at	2.53e-03	1.30e-04	-5.32717	1.05806	-0.9664762	Best1	bestrophin 1
214931_at	2.54e-03	1.31e-04	-5.323977	1.05241	-1.3017143	Fbxl16	F-box and leucine-rich repeat protein 16
18633_at	2.54e-03	1.31e-04	5.322657	1.05008	1.0921905	Pex16	peroxisomal biogenesis factor 16
66124_at	2.54e-03	1.31e-04	-5.322507	1.04981	-0.7025476	Josd2	Josephin domain containing 2
58182_at	2.55e-03	1.32e-04	-5.319447	1.04439	-0.6581905	Prokr1	prokineticin receptor 1
246782_at	2.56e-03	1.33e-04	5.315607	1.03759	0.6804048	Atpaf2	ATP synthase mitochondrial F1 complex assembly factor 2
67283_at	2.56e-03	1.33e-04	5.314716	1.03601	0.6769762	Slc25a19	solute carrier family 25 (mitochondrial thiamine pyrophosphate carrier), member 19
20856_at	2.56e-03	1.33e-04	5.314368	1.0354	1.324381	Stc2	stanniocalcin 2
105827_at	2.56e-03	1.33e-04	-5.313203	1.03333	-0.6987857	Amigo2	adhesion molecule with Ig like domain 2
107321_at	2.56e-03	1.33e-04	5.313173	1.03328	1.612619	Lpxn	leupaxin
11605_at	2.56e-03	1.34e-04	5.312434	1.03197	1.3115	Gla	galactosidase, alpha
18214_at	2.57e-03	1.34e-04	-5.310753	1.02899	-0.9315	Ddr2	discoidin domain receptor family, member 2
17309_at	2.57e-03	1.34e-04	-5.308929	1.02576	-0.7451905	Mgat3	mannoside acetylglucosaminyltransferase 3
268490_at	2.60e-03	1.36e-04	5.300885	1.0115	0.6627857	Lsm12	LSM12 homolog
94092_at	2.60e-03	1.37e-04	5.299861	1.00969	0.7458571	Trim16	tripartite motif-containing 16
219094_at	2.60e-03	1.37e-04	-5.298891	1.00797	-0.5765952	Khnyn	KH and NYN domain containing
53375_at	2.60e-03	1.37e-04	5.298843	1.00788	0.5893095	Mtx2	metaxin 2
18295_at	2.60e-03	1.37e-04	-5.298228	1.00679	-0.4960476	Ogn	osteoglycin
22230_at	2.60e-03	1.37e-04	5.298167	1.00668	0.4230714	Ufd1l	ubiquitin fusion degradation 1 like
237868_at	2.62e-03	1.38e-04	-5.292476	0.99659	-0.8208571	Sarm1	sterile alpha and HEAT/Armadillo motif containing 1
67544_at	2.63e-03	1.39e-04	-5.291098	0.99415	-0.6628571	Fam120b	family with sequence similarity 120, member B
14600_at	2.63e-03	1.39e-04	5.290026	0.99224	0.8515	Ghr	growth hormone receptor
52685_at	2.63e-03	1.39e-04	5.288903	0.99025	1.1654524	Cd300lg	CD300 molecule like family member G
100434_at	2.64e-03	1.40e-04	-5.285863	0.98485	-0.588381	Slc44a1	solute carrier family 44, member 1
20349_at	2.64e-03	1.40e-04	-5.284986	0.9833	-1.414619	Sema3e	sema domain, immunoglobulin domain (Ig), short basic domain, secreted, (semaphorin) 3E
269275_at	2.66e-03	1.41e-04	5.279752	0.974	1.0640714	Acvr1c	activin A receptor, type IC
231147_at	2.66e-03	1.42e-04	5.279029	0.97272	1.0649524	Sh3tc1	SH3 domain and tetratricopeptide repeats 1
13195_at	2.67e-03	1.42e-04	-5.276541	0.9683	-0.7384048	Ddc	dopa decarboxylase
68229_at	2.67e-03	1.42e-04	-5.276233	0.96775	-0.4865238	AI846148	expressed sequence AI846148
67557_at	2.67e-03	1.42e-04	-5.275486	0.96643	-1.1673333	Larp6	La ribonucleoprotein domain family, member 6
15257_at	2.68e-03	1.43e-04	5.272949	0.96192	1.2092619	Hipk1	homeodomain interacting protein kinase 1
27059_at	2.69e-03	1.44e-04	-5.270393	0.95738	-0.8712619	Sh3d19	SH3 domain protein D19
56188_at	2.69e-03	1.44e-04	-5.267837	0.95284	-0.5532857	Fxyd1	FXYD domain-containing ion transport regulator 1
16979_at	2.69e-03	1.45e-04	-5.267295	0.95187	-1.7824762	Lrrn1	leucine rich repeat protein 1, neuronal
74682_at	2.69e-03	1.45e-04	-5.267008	0.95136	-0.4892381	Wdr35	WD repeat domain 35
72669_at	2.69e-03	1.45e-04	5.265472	0.94863	0.7761667	2810032G03Rik	RIKEN cDNA 2810032G03 gene
56743_at	2.69e-03	1.45e-04	5.264355	0.94665	1.6645238	Lat2	linker for activation of T cells family, member 2
67231_at	2.69e-03	1.45e-04	5.264244	0.94645	0.7841429	Tbc1d20	TBC1 domain family, member 20
21646_at	2.69e-03	1.45e-04	-5.263959	0.94594	-1.1594524	Tcte2	t-complex-associated testis expressed 2
102580_at	2.71e-03	1.46e-04	5.259934	0.93878	0.6940952	Alg9	asparagine-linked glycosylation 9 (alpha 1,2 mannosyltransferase)
70155_at	2.71e-03	1.47e-04	-5.257958	0.93527	-1.1714286	Ogfrl1	opioid growth factor receptor-like 1
107971_at	2.71e-03	1.47e-04	-5.257713	0.93483	-0.8208095	Frs3	fibroblast growth factor receptor substrate 3
226518_at	2.72e-03	1.47e-04	-5.2558	0.93143	-2.0970714	Nmnat2	nicotinamide nucleotide adenylyltransferase 2
53867_at	2.73e-03	1.48e-04	5.253131	0.92668	0.747881	Col5a3	collagen, type V, alpha 3
329154_at	2.75e-03	1.50e-04	5.247721	0.91705	0.4457857	Ankrd44	ankyrin repeat domain 44
268970_at	2.75e-03	1.50e-04	-5.246899	0.91559	-1.0547143	Arhgap28	Rho GTPase activating protein 28
209195_at	2.76e-03	1.50e-04	-5.245518	0.91313	-0.9062143	Clic6	chloride intracellular channel 6
245945_at	2.76e-03	1.50e-04	5.244574	0.91145	1.1018095	Rbm47	RNA binding motif protein 47
208647_at	2.76e-03	1.51e-04	5.242816	0.90832	0.5050714	Creb3l2	cAMP responsive element binding protein 3-like 2
15904_at	2.76e-03	1.51e-04	-5.242529	0.90781	-1.3114762	Id4	inhibitor of DNA binding 4
21906_at	2.76e-03	1.51e-04	5.241331	0.90568	1.7187143	Otop1	otopetrin 1
71238_at	2.77e-03	1.52e-04	5.238993	0.90151	0.7428571	Sdhaf3	succinate dehydrogenase complex assembly factor 3
213081_at	2.78e-03	1.53e-04	-5.236174	0.89649	-0.6051429	Wdr19	WD repeat domain 19
66570_at	2.78e-03	1.53e-04	5.234544	0.89359	0.8656429	Cenpm	centromere protein M
208638_at	2.78e-03	1.53e-04	-5.234372	0.89328	-0.6823571	Slc25a38	solute carrier family 25, member 38
75746_at	2.81e-03	1.55e-04	5.22905	0.88379	0.5355238	Morc4	microrchidia 4
76703_at	2.81e-03	1.55e-04	-5.227389	0.88083	-1.5024524	Cpb1	carboxypeptidase B1 (tissue)
12544_at	2.81e-03	1.55e-04	5.226894	0.87995	0.8684286	Cdc45	cell division cycle 45
216028_at	2.81e-03	1.55e-04	-5.226355	0.87899	-1.1141667	Lrrtm3	leucine rich repeat transmembrane neuronal 3
231871_at	2.82e-03	1.56e-04	5.224105	0.87498	0.6398095	Daglb	diacylglycerol lipase, beta
56360_at	2.87e-03	1.59e-04	5.21234	0.85399	0.4645	Acot9	acyl-CoA thioesterase 9
13038_at	2.89e-03	1.60e-04	5.207763	0.84582	1.1106905	Ctsk	cathepsin K
78755_at	2.93e-03	1.62e-04	5.201003	0.83375	1.0887857	Fam122b	family with sequence similarity 122, member B
77037_at	2.93e-03	1.63e-04	5.199657	0.83134	1.1475476	Mrap	melanocortin 2 receptor accessory protein
218756_at	2.93e-03	1.63e-04	5.199531	0.83112	0.9121667	Slc4a7	solute carrier family 4, sodium bicarbonate cotransporter, member 7
19360_at	2.93e-03	1.63e-04	5.198684	0.8296	0.8397143	Rad50	RAD50 double strand break repair protein
64580_at	2.93e-03	1.63e-04	-5.19798	0.82834	-0.8748095	Ndst4	N-deacetylase/N-sulfotransferase (heparin glucosaminyl) 4
320415_at	2.94e-03	1.64e-04	-5.195747	0.82436	-0.7964524	Gchfr	GTP cyclohydrolase I feedback regulator
219148_at	2.94e-03	1.64e-04	-5.194688	0.82246	-1.7992857	Fam167a	family with sequence similarity 167, member A
116871_at	2.95e-03	1.65e-04	5.191043	0.81595	0.8917381	Mta3	metastasis associated 3
12389_at	2.96e-03	1.66e-04	5.189222	0.81269	0.3992857	Cav1	caveolin 1, caveolae protein
66531_at	2.96e-03	1.66e-04	5.18834	0.81112	0.3812619	Cmc2	COX assembly mitochondrial protein 2
70082_at	2.97e-03	1.67e-04	-5.185335	0.80574	-0.7749524	Lysmd2	LysM, putative peptidoglycan-binding, domain containing 2
27281_at	2.97e-03	1.67e-04	5.184592	0.80441	1.2527857	Hrasls	HRAS-like suppressor
11512_at	2.97e-03	1.67e-04	5.18405	0.80345	0.6405714	Adcy6	adenylate cyclase 6
65221_at	2.97e-03	1.67e-04	5.183688	0.8028	2.0728333	Slc15a3	solute carrier family 15, member 3
224648_at	2.97e-03	1.68e-04	5.183013	0.80159	0.7777619	Uhrf1bp1	UHRF1 (ICBP90) binding protein 1
69882_at	2.98e-03	1.68e-04	5.180348	0.79682	0.4967857	Vwa9	von Willebrand factor A domain containing 9
67694_at	2.98e-03	1.69e-04	-5.179645	0.79556	-0.5216667	Ift74	intraflagellar transport 74
100040220_at	2.98e-03	1.69e-04	5.179475	0.79526	0.4625952	Gm9892	eukaryotic translation initiation factor 2, subunit 2 (beta) pseudogene
67041_at	2.98e-03	1.69e-04	5.178752	0.79397	0.4314048	Oxct1	3-oxoacid CoA transferase 1
56320_at	2.99e-03	1.70e-04	-5.176358	0.78968	-0.9467857	Dbn1	drebrin 1
22213_at	2.99e-03	1.70e-04	5.176271	0.78953	0.5750238	Ube2g2	ubiquitin-conjugating enzyme E2G 2
116701_at	2.99e-03	1.70e-04	5.17531	0.78781	0.9604048	Fgfrl1	fibroblast growth factor receptor-like 1
233079_at	3.01e-03	1.71e-04	5.170332	0.7789	1.2060714	Ffar2	free fatty acid receptor 2
67963_at	3.02e-03	1.72e-04	5.167339	0.77354	0.4650714	Npc2	Niemann-Pick type C2
21887_at	3.02e-03	1.72e-04	5.166497	0.77203	0.7470238	Tle3	transducin-like enhancer of split 3
215015_at	3.03e-03	1.73e-04	5.164437	0.76834	0.3888333	Fam20b	family with sequence similarity 20, member B
228356_at	3.03e-03	1.73e-04	-5.163685	0.767	-0.9683095	1110051M20Rik	RIKEN cDNA 1110051M20 gene
66116_at	3.03e-03	1.74e-04	-5.162657	0.76515	-0.8692857	Nat8f1	N-acetyltransferase 8 (GCN5-related) family member 1
12223_at	3.04e-03	1.74e-04	5.161195	0.76254	1.4560476	Btc	betacellulin, epidermal growth factor family member
94242_at	3.05e-03	1.75e-04	5.157628	0.75614	0.962	Tinagl1	tubulointerstitial nephritis antigen-like 1
12759_at	3.06e-03	1.76e-04	-5.156008	0.75324	-0.8489524	Clu	clusterin
78257_at	3.07e-03	1.77e-04	5.152828	0.74754	1.1280476	Lrrc9	leucine rich repeat containing 9
76441_at	3.11e-03	1.79e-04	-5.144987	0.73348	-0.5633333	Daam2	dishevelled associated activator of morphogenesis 2
12484_at	3.11e-03	1.79e-04	-5.144867	0.73327	-0.9751429	Cd24a	CD24a antigen
73569_at	3.12e-03	1.80e-04	5.142762	0.72949	0.5112381	Vgll3	vestigial like family member 3
107993_at	3.12e-03	1.80e-04	-5.142063	0.72824	-1.2939524	Bfsp2	beaded filament structural protein 2, phakinin
329165_at	3.12e-03	1.80e-04	-5.141542	0.7273	-0.4954048	Abi2	abl-interactor 2
17063_at	3.14e-03	1.82e-04	5.137205	0.71952	0.9869524	Muc13	mucin 13, epithelial transmembrane
12751_at	3.14e-03	1.82e-04	5.135301	0.71611	0.4745952	Tpp1	tripeptidyl peptidase I
68750_at	3.14e-03	1.82e-04	5.134958	0.71549	0.4918095	Rreb1	ras responsive element binding protein 1
17388_at	3.14e-03	1.82e-04	-5.134841	0.71528	-0.7757619	Mmp15	matrix metallopeptidase 15
217125_at	3.14e-03	1.83e-04	-5.134538	0.71474	-1.2113571	Samd14	sterile alpha motif domain containing 14
193813_at	3.17e-03	1.85e-04	5.12808	0.70314	0.3798333	Mcfd2	multiple coagulation factor deficiency 2
320207_at	3.18e-03	1.85e-04	5.12575	0.69896	1.6727619	Pik3r5	phosphoinositide-3-kinase, regulatory subunit 5, p101
17116_at	3.19e-03	1.86e-04	-5.124037	0.69588	-0.9055238	Mab21l1	mab-21-like 1 (C. elegans)
108073_at	3.19e-03	1.86e-04	-5.122916	0.69387	-4.4633571	Grm7	glutamate receptor, metabotropic 7
50911_at	3.19e-03	1.87e-04	5.121911	0.69206	0.4702143	Exosc9	exosome component 9
18546_at	3.22e-03	1.88e-04	-5.116731	0.68275	-1.3827619	Pcp4	Purkinje cell protein 4
70024_at	3.22e-03	1.89e-04	5.115535	0.68061	1.0284286	Mcm10	minichromosome maintenance 10 replication initiation factor
53623_at	3.22e-03	1.89e-04	-5.114734	0.67917	-0.9599524	Gria3	glutamate receptor, ionotropic, AMPA3 (alpha 3)
103098_at	3.23e-03	1.90e-04	-5.112311	0.67481	-2.5795952	Slc6a15	solute carrier family 6 (neurotransmitter transporter), member 15
116847_at	3.25e-03	1.91e-04	5.108941	0.66875	0.9231905	Prelp	proline arginine-rich end leucine-rich repeat
22634_at	3.25e-03	1.91e-04	5.107753	0.66661	1.2406905	Plagl1	pleiomorphic adenoma gene-like 1
433470_at	3.27e-03	1.92e-04	5.104482	0.66073	2.1455714	AA467197	expressed sequence AA467197
18618_at	3.28e-03	1.94e-04	5.101107	0.65466	0.9375714	Pemt	phosphatidylethanolamine N-methyltransferase
16497_at	3.31e-03	1.95e-04	-5.096564	0.64649	-1.9750714	Kcnab1	potassium voltage-gated channel, shaker-related subfamily, beta member 1
226040_at	3.31e-03	1.95e-04	5.095902	0.64529	1.2362381	Tmem252	transmembrane protein 252
83379_at	3.31e-03	1.96e-04	5.094461	0.6427	1.6031429	Klb	klotho beta
20661_at	3.31e-03	1.96e-04	5.093944	0.64177	0.7348571	Sort1	sortilin 1
99371_at	3.31e-03	1.96e-04	5.093124	0.64029	0.6624048	Arfgef2	ADP-ribosylation factor guanine nucleotide-exchange factor 2 (brefeldin A-inhibited)
54683_at	3.34e-03	1.98e-04	5.087608	0.63036	0.430619	Prdx5	peroxiredoxin 5
22228_at	3.35e-03	1.99e-04	5.084996	0.62566	0.6127857	Ucp2	uncoupling protein 2 (mitochondrial, proton carrier)
15452_at	3.35e-03	1.99e-04	5.084787	0.62528	0.4486667	Hprt	hypoxanthine guanine phosphoribosyl transferase
75424_at	3.35e-03	1.99e-04	-5.084441	0.62466	-0.7737381	Zfp820	zinc finger protein 820
21885_at	3.35e-03	2.00e-04	-5.083793	0.62349	-0.581619	Tle1	transducin-like enhancer of split 1
23794_at	3.35e-03	2.00e-04	5.08233	0.62086	0.5603571	Adamts5	a disintegrin-like and metallopeptidase (reprolysin type) with thrombospondin type 1 motif, 5 (aggrecanase-2)
14178_at	3.38e-03	2.02e-04	-5.076905	0.61108	-0.8101429	Fgf7	fibroblast growth factor 7
16570_at	3.38e-03	2.02e-04	-5.076321	0.61003	-1.2354048	Kif3c	kinesin family member 3C
228714_at	3.39e-03	2.03e-04	5.073825	0.60553	0.3812143	Csrp2bp	cysteine and glycine-rich protein 2 binding protein
68117_at	3.39e-03	2.03e-04	5.073641	0.6052	0.6843571	Apool	apolipoprotein O-like
211548_at	3.39e-03	2.03e-04	5.073551	0.60504	0.663881	Nomo1	nodal modulator 1
30938_at	3.40e-03	2.04e-04	5.071083	0.60059	0.4576905	Fgd3	FYVE, RhoGEF and PH domain containing 3
233335_at	3.41e-03	2.05e-04	-5.068219	0.59542	-1.8110714	Synm	synemin, intermediate filament protein
213006_at	3.43e-03	2.07e-04	-5.064191	0.58816	-1.0536667	Mfsd4a	major facilitator superfamily domain containing 4A
70727_at	3.44e-03	2.07e-04	-5.062359	0.58485	-1.4871905	Rasgef1a	RasGEF domain family, member 1A
67105_at	3.47e-03	2.10e-04	-5.05624	0.57381	-0.46	Timm21	tranlocase of inner mitochondrial membrane 21
22017_at	3.49e-03	2.11e-04	5.053894	0.56958	0.5425952	Tpmt	thiopurine methyltransferase
210044_at	3.49e-03	2.11e-04	-5.053	0.56796	-1.0304762	Adcy2	adenylate cyclase 2
20840_at	3.51e-03	2.13e-04	-5.048094	0.5591	-2.2603571	Stac	src homology three (SH3) and cysteine rich domain
106143_at	3.53e-03	2.14e-04	5.045625	0.55465	0.8250714	Cggbp1	CGG triplet repeat binding protein 1
56846_at	3.53e-03	2.14e-04	-5.04445	0.55252	-2.715881	Necab3	N-terminal EF-hand calcium binding protein 3
216858_at	3.53e-03	2.14e-04	-5.043654	0.55109	-0.8942381	Kctd11	potassium channel tetramerisation domain containing 11
18190_at	3.54e-03	2.15e-04	-5.042125	0.54832	-1.7358571	Nrxn2	neurexin II
14163_at	3.55e-03	2.16e-04	-5.040219	0.54488	-0.6525952	Fgd1	FYVE, RhoGEF and PH domain containing 1
63828_at	3.56e-03	2.17e-04	-5.037742	0.5404	-1.0050714	Fn3k	fructosamine 3 kinase
16004_at	3.56e-03	2.17e-04	5.036955	0.53898	0.8130952	Igf2r	insulin-like growth factor 2 receptor
11810_at	3.56e-03	2.17e-04	5.035902	0.53708	1.131	Apobec1	apolipoprotein B mRNA editing enzyme, catalytic polypeptide 1
68054_at	3.56e-03	2.18e-04	5.035137	0.5357	0.6209286	Serpina12	serine (or cysteine) peptidase inhibitor, clade A (alpha-1 antiproteinase, antitrypsin), member 12
217310_at	3.57e-03	2.18e-04	-5.033631	0.53297	-0.9529286	Hid1	HID1 domain containing
75345_at	3.57e-03	2.19e-04	5.03163	0.52936	1.3207381	Slamf7	SLAM family member 7
21982_at	3.57e-03	2.19e-04	5.031547	0.52921	0.5759048	Tmem165	transmembrane protein 165
12826_at	3.57e-03	2.19e-04	5.031194	0.52857	0.616381	Col4a1	collagen, type IV, alpha 1
70231_at	3.57e-03	2.20e-04	5.03049	0.52729	0.578881	Gorasp2	golgi reassembly stacking protein 2
74199_at	3.59e-03	2.21e-04	-5.02703	0.52104	-0.6965952	Vit	vitrin
54354_at	3.59e-03	2.21e-04	-5.026452	0.51999	-0.7406667	Rassf5	Ras association (RalGDS/AF-6) domain family member 5
240514_at	3.59e-03	2.21e-04	-5.025998	0.51917	-0.4577143	Ccdc85b	coiled-coil domain containing 85B
20203_at	3.59e-03	2.21e-04	-5.025513	0.5183	-1.0665952	S100b	S100 protein, beta polypeptide, neural
19025_at	3.59e-03	2.22e-04	5.024157	0.51584	0.5541667	Ctsa	cathepsin A
69237_at	3.62e-03	2.24e-04	5.01986	0.50807	0.47	Gtpbp4	GTP binding protein 4
67767_at	3.62e-03	2.24e-04	5.01968	0.50774	0.4703095	Jagn1	jagunal homolog 1
14854_at	3.62e-03	2.24e-04	5.019018	0.50654	0.5890714	Gss	glutathione synthetase
16534_at	3.63e-03	2.25e-04	5.016575	0.50213	1.1995238	Kcnn4	potassium intermediate/small conductance calcium-activated channel, subfamily N, member 4
192654_at	3.63e-03	2.26e-04	5.015364	0.49993	0.7797143	Pla2g15	phospholipase A2, group XV
50708_at	3.63e-03	2.26e-04	5.014625	0.49859	0.4441667	Hist1h1c	histone cluster 1, H1c
435684_at	3.64e-03	2.27e-04	-5.012839	0.49536	-0.8138095	Shf	Src homology 2 domain containing F
75914_at	3.65e-03	2.28e-04	-5.010088	0.49038	-0.3535476	Exoc6b	exocyst complex component 6B
241944_at	3.65e-03	2.28e-04	-5.009817	0.48989	-0.5292619	D3Ertd254e	DNA segment, Chr 3, ERATO Doi 254, expressed
14793_at	3.65e-03	2.28e-04	5.008665	0.4878	2.1929286	Cdca3	cell division cycle associated 3
14712_at	3.65e-03	2.28e-04	5.0084	0.48733	0.6549048	Gnpat	glyceronephosphate O-acyltransferase
14283_at	3.66e-03	2.29e-04	5.007762	0.48617	1.6805238	Fosl1	fos-like antigen 1
218194_at	3.66e-03	2.29e-04	-5.00691	0.48463	-0.9076905	Phactr1	phosphatase and actin regulator 1
74392_at	3.66e-03	2.29e-04	-5.006216	0.48337	-0.4443571	Specc1l	sperm antigen with calponin homology and coiled-coil domains 1-like
76073_at	3.66e-03	2.30e-04	5.004605	0.48045	0.8457381	Pcgf5	polycomb group ring finger 5
20318_at	3.67e-03	2.30e-04	-5.003705	0.47882	-0.3743333	Sdf4	stromal cell derived factor 4
225182_at	3.67e-03	2.31e-04	5.001907	0.47557	0.7835238	Rbbp8	retinoblastoma binding protein 8
52064_at	3.68e-03	2.32e-04	5.000102	0.4723	0.6054762	Coq5	coenzyme Q5 methyltransferase
14897_at	3.68e-03	2.32e-04	4.99843	0.46926	0.342119	Trip12	thyroid hormone receptor interactor 12
381337_at	3.68e-03	2.33e-04	4.998212	0.46887	1.1865952	Fam178b	family with sequence similarity 178, member B
56452_at	3.68e-03	2.33e-04	4.997113	0.46688	0.4626667	Orc6	origin recognition complex, subunit 6
72446_at	3.68e-03	2.33e-04	-4.996754	0.46623	-1.1372381	Prr5l	proline rich 5 like
65112_at	3.68e-03	2.33e-04	4.996607	0.46596	1.1836667	Pmepa1	prostate transmembrane protein, androgen induced 1
20512_at	3.68e-03	2.33e-04	-4.996597	0.46594	-0.8967143	Slc1a3	solute carrier family 1 (glial high affinity glutamate transporter), member 3
554292_at	3.68e-03	2.33e-04	-4.996	0.46486	-0.8373571	Methig1	methyltransferase hypoxia inducible domain containing 1
104885_at	3.68e-03	2.33e-04	-4.995945	0.46476	-2.3820238	Tmem179	transmembrane protein 179
74302_at	3.70e-03	2.35e-04	4.993074	0.45956	0.5963333	Mtmr3	myotubularin related protein 3
66701_at	3.70e-03	2.35e-04	4.991842	0.45733	0.5371429	Spryd4	SPRY domain containing 4
11603_at	3.70e-03	2.36e-04	-4.990676	0.45521	-0.424119	Agrn	agrin
17476_at	3.70e-03	2.36e-04	4.989884	0.45377	1.1294762	Mpeg1	macrophage expressed gene 1
228859_at	3.72e-03	2.37e-04	4.98765	0.44972	0.8307857	Fitm2	fat storage-inducing transmembrane protein 2
231858_at	3.73e-03	2.38e-04	-4.985717	0.44622	-0.8221667	Radil	Ras association and DIL domains
14760_at	3.73e-03	2.38e-04	-4.984298	0.44365	-0.7683571	Gpr19	G protein-coupled receptor 19
71849_at	3.74e-03	2.39e-04	-4.982937	0.44118	-1.2620952
101113_at	3.74e-03	2.40e-04	-4.981321	0.43824	-0.6904286	Snx21	sorting nexin family member 21
12655_at	3.75e-03	2.40e-04	4.980333	0.43645	4.5121429	Chil3	chitinase-like 3
13046_at	3.75e-03	2.40e-04	4.979629	0.43518	0.7011429	Celf1	CUGBP, Elav-like family member 1
56363_at	3.75e-03	2.41e-04	-4.978933	0.43391	-0.7862619	Tmeff2	transmembrane protein with EGF-like and two follistatin-like domains 2
56705_at	3.77e-03	2.42e-04	4.975132	0.42701	0.4625476	Ranbp9	RAN binding protein 9
73699_at	3.78e-03	2.43e-04	4.973662	0.42435	0.5582619	Ppp2r1b	protein phosphatase 2, regulatory subunit A, beta
66404_at	3.78e-03	2.44e-04	4.97215	0.4216	0.5303095	Rtfdc1	replication termination factor 2 domain containing 1
243914_at	3.79e-03	2.44e-04	-4.970145	0.41796	-0.9310714	Lgi4	leucine-rich repeat LGI family, member 4
22031_at	3.79e-03	2.45e-04	4.970002	0.4177	0.5398571	Traf3	TNF receptor-associated factor 3
56717_at	3.81e-03	2.46e-04	4.966495	0.41134	0.5242619	Mtor	mechanistic target of rapamycin (serine/threonine kinase)
67474_at	3.81e-03	2.46e-04	4.965556	0.40963	0.6828333	Snap29	synaptosomal-associated protein 29
66868_at	3.83e-03	2.48e-04	4.96257	0.40421	0.5129286	Mfsd1	major facilitator superfamily domain containing 1
223453_at	3.83e-03	2.48e-04	4.961138	0.40161	0.5260476	Dap	death-associated protein
619331_at	3.85e-03	2.50e-04	-4.958344	0.39653	-0.6722619	Zfp551	zinc fingr protein 551
241688_at	3.85e-03	2.50e-04	-4.95754	0.39507	-2.1237619	Dzank1	double zinc ribbon and ankyrin repeat domains 1
23790_at	3.85e-03	2.51e-04	4.956498	0.39317	0.7037143	Coro1c	coronin, actin binding protein 1C
11609_at	3.88e-03	2.52e-04	4.952702	0.38628	2.9314524	Agtr2	angiotensin II receptor, type 2
211446_at	3.88e-03	2.53e-04	-4.951902	0.38482	-0.3840476	Exoc3	exocyst complex component 3
227632_at	3.88e-03	2.53e-04	-4.950621	0.38249	-1.6856429	Kcnt1	potassium channel, subfamily T, member 1
73332_at	3.90e-03	2.54e-04	-4.948419	0.37849	-0.7929048	Ccdc30	coiled-coil domain containing 30
14894_at	3.90e-03	2.55e-04	-4.947661	0.37711	-0.3572619	Cfap20	cilia and flagella associated protein 20
57257_at	3.90e-03	2.55e-04	4.947039	0.37598	0.8326429	Vav3	vav 3 oncogene
18772_at	3.92e-03	2.57e-04	4.9429	0.36845	1.9692143	Pkp1	plakophilin 1
170768_at	3.95e-03	2.59e-04	4.938005	0.35955	0.8453571	Pfkfb3	6-phosphofructo-2-kinase/fructose-2,6-biphosphatase 3
66980_at	3.96e-03	2.60e-04	4.936645	0.35707	0.4032857	Zdhhc6	zinc finger, DHHC domain containing 6
69784_at	3.98e-03	2.61e-04	-4.932914	0.35028	-0.6649048	1500009L16Rik	RIKEN cDNA 1500009L16 gene
22068_at	3.98e-03	2.61e-04	-4.932645	0.34979	-2.1573095	Trpc6	transient receptor potential cation channel, subfamily C, member 6
20657_at	3.98e-03	2.62e-04	4.932466	0.34947	1.1602143	Sod3	superoxide dismutase 3, extracellular
66671_at	3.99e-03	2.63e-04	4.929225	0.34357	0.3822619	Ccnh	cyclin H
403171_at	3.99e-03	2.63e-04	4.928975	0.34311	0.6097143	Banf2	barrier to autointegration factor 2
19085_at	4.01e-03	2.64e-04	-4.926318	0.33828	-2.7599762	Prkar1b	protein kinase, cAMP dependent regulatory, type I beta
72614_at	4.01e-03	2.65e-04	4.925493	0.33677	1.1599286	Pih1d2	PIH1 domain containing 2
15484_at	4.02e-03	2.66e-04	4.923572	0.33327	1.2788333	Hsd11b2	hydroxysteroid 11-beta dehydrogenase 2
13163_at	4.02e-03	2.66e-04	4.923369	0.33291	0.7035238	Daxx	Fas death domain-associated protein
29871_at	4.03e-03	2.67e-04	-4.921399	0.32932	-0.556619	Scmh1	sex comb on midleg homolog 1
23797_at	4.05e-03	2.69e-04	-4.917363	0.32197	-0.8319762	Akt3	thymoma viral proto-oncogene 3
56535_at	4.06e-03	2.69e-04	4.915898	0.3193	0.5370476	Pex3	peroxisomal biogenesis factor 3
230257_at	4.06e-03	2.70e-04	4.915532	0.31863	1.2180714	Ptbp3	polypyrimidine tract binding protein 3
15366_at	4.06e-03	2.70e-04	4.914732	0.31717	1.4433095	Hmmr	hyaluronan mediated motility receptor (RHAMM)
70382_at	4.07e-03	2.70e-04	-4.913721	0.31533	-0.5191667	Kctd2	potassium channel tetramerisation domain containing 2
26447_at	4.07e-03	2.72e-04	-4.911518	0.31131	-0.672381	Poli	polymerase (DNA directed), iota
18041_at	4.07e-03	2.72e-04	4.910262	0.30902	0.494	Nfs1	nitrogen fixation gene 1 (S. cerevisiae)
12442_at	4.07e-03	2.73e-04	4.909534	0.3077	2.460881	Ccnb2	cyclin B2
66423_at	4.07e-03	2.73e-04	-4.909426	0.3075	-0.548381	Coprs	coordinator of PRMT5, differentiation stimulator
70385_at	4.07e-03	2.73e-04	4.908799	0.30636	1.8456667	Spdl1	spindle apparatus coiled-coil protein 1
51788_at	4.07e-03	2.73e-04	4.908734	0.30624	0.7669286	H2afz	H2A histone family, member Z
73068_at	4.07e-03	2.73e-04	-4.908627	0.30604	-0.7060714	Fut11	fucosyltransferase 11
66999_at	4.07e-03	2.73e-04	-4.908069	0.30503	-0.4221667	Med28	mediator complex subunit 28
272158_at	4.08e-03	2.74e-04	4.907415	0.30383	0.8552619	Poln	DNA polymerase N
244091_at	4.08e-03	2.74e-04	4.90606	0.30136	1.1266429	Fsd2	fibronectin type III and SPRY domain containing 2
98388_at	4.08e-03	2.74e-04	-4.906017	0.30129	-0.7888571	Chst10	carbohydrate sulfotransferase 10
11432_at	4.11e-03	2.78e-04	4.898861	0.28824	0.5416429	Acp2	acid phosphatase 2, lysosomal
12971_at	4.11e-03	2.78e-04	-4.898807	0.28814	-1.3427143	Crym	crystallin, mu
73192_at	4.11e-03	2.78e-04	4.898726	0.28799	0.4237857	Xpot	exportin, tRNA (nuclear export receptor for tRNAs)
67946_at	4.11e-03	2.78e-04	4.898589	0.28774	0.4352143	Spata6	spermatogenesis associated 6
103889_at	4.11e-03	2.78e-04	-4.898442	0.28747	-1.1376905	Hoxb2	homeobox B2
77644_at	4.11e-03	2.78e-04	4.898221	0.28707	0.4098095	C330007P06Rik	RIKEN cDNA C330007P06 gene
20324_at	4.11e-03	2.79e-04	4.897499	0.28575	0.5852857	Sdpr	serum deprivation response
76614_at	4.12e-03	2.79e-04	4.895736	0.28253	0.3640238	Immt	inner membrane protein, mitochondrial
214137_at	4.12e-03	2.80e-04	4.895408	0.28194	0.4377857	Arhgap29	Rho GTPase activating protein 29
20303_at	4.15e-03	2.81e-04	4.891599	0.27498	1.4961667	Ccl4	chemokine (C-C motif) ligand 4
270097_at	4.15e-03	2.82e-04	-4.889915	0.27191	-1.1512619	Vat1l	vesicle amine transport protein 1 like
12822_at	4.17e-03	2.84e-04	4.887347	0.26722	0.6178333	Col18a1	collagen, type XVIII, alpha 1
140780_at	4.17e-03	2.84e-04	4.885893	0.26457	0.6565	Bmp2k	BMP2 inducible kinase
14229_at	4.17e-03	2.84e-04	4.885663	0.26415	1.2471905	Fkbp5	FK506 binding protein 5
11637_at	4.18e-03	2.85e-04	4.884725	0.26244	0.7197381	Ak2	adenylate kinase 2
16816_at	4.19e-03	2.86e-04	-4.882793	0.25891	-1.3835714	Lcat	lecithin cholesterol acyltransferase
235339_at	4.19e-03	2.86e-04	4.88225	0.25792	0.5880238	Dlat	dihydrolipoamide S-acetyltransferase (E2 component of pyruvate dehydrogenase complex)
68048_at	4.19e-03	2.87e-04	4.88137	0.25631	0.7990952	Aen	apoptosis enhancing nuclease
320938_at	4.21e-03	2.88e-04	4.87819	0.2505	0.3824524	Tnpo3	transportin 3
26891_at	4.22e-03	2.89e-04	-4.876823	0.248	-0.3975476	Cops4	COP9 signalosome subunit 4
13482_at	4.23e-03	2.90e-04	-4.875202	0.24504	-0.7561429	Dpp4	dipeptidylpeptidase 4
216154_at	4.27e-03	2.93e-04	4.868564	0.23291	0.6165952	Med16	mediator complex subunit 16
235135_at	4.27e-03	2.93e-04	4.868463	0.23273	0.5983571	Tmem45b	transmembrane protein 45b
224813_at	4.27e-03	2.94e-04	-4.868332	0.23249	-1.0301429	Lrrc73	leucine rich repeat containing 73
15460_at	4.29e-03	2.95e-04	4.864897	0.22621	0.7577857	Hr	hairless
225372_at	4.29e-03	2.95e-04	-4.864794	0.22602	-0.9080476	Apbb3	amyloid beta (A4) precursor protein-binding, family B, member 3
30963_at	4.29e-03	2.96e-04	4.864183	0.2249	0.5159286	Hacd1	3-hydroxyacyl-CoA dehydratase 1
54128_at	4.29e-03	2.96e-04	4.86275	0.22228	0.5379524	Pmm2	phosphomannomutase 2
384009_at	4.29e-03	2.97e-04	-4.861984	0.22088	-0.9790714	Glipr2	GLI pathogenesis-related 2
58186_at	4.29e-03	2.97e-04	4.861923	0.22077	0.6822143	Rad18	RAD18 E3 ubiquitin protein ligase
216565_at	4.31e-03	2.99e-04	-4.858616	0.21472	-0.4532857	Ehbp1	EH domain binding protein 1
66612_at	4.35e-03	3.02e-04	4.853057	0.20455	1.0839762	Ormdl3	ORM1-like 3 (S. cerevisiae)
78689_at	4.35e-03	3.02e-04	-4.852463	0.20347	-0.4283333	Naa35	N(alpha)-acetyltransferase 35, NatC auxiliary subunit
75909_at	4.36e-03	3.03e-04	4.851537	0.20177	0.5081429	Vmp1	vacuole membrane protein 1
21961_at	4.36e-03	3.03e-04	4.850764	0.20036	0.9022143	Tns1	tensin 1
11692_at	4.37e-03	3.04e-04	4.849334	0.19774	0.5760238	Gfer	growth factor, erv1 (S. cerevisiae)-like (augmenter of liver regeneration)
98366_at	4.41e-03	3.07e-04	4.843307	0.18671	0.4278333	Smap1	small ArfGAP 1
100163_at	4.41e-03	3.07e-04	4.842707	0.18561	0.4828095	Pafah2	platelet-activating factor acetylhydrolase 2
237988_at	4.42e-03	3.08e-04	-4.840891	0.18229	-0.8595952	Cdr2l	cerebellar degeneration-related protein 2-like
245610_at	4.42e-03	3.09e-04	4.840218	0.18106	0.7290714	Nxf3	nuclear RNA export factor 3
70911_at	4.45e-03	3.11e-04	-4.836119	0.17355	-1.0243333	Phyhipl	phytanoyl-CoA hydroxylase interacting protein-like
107272_at	4.45e-03	3.11e-04	4.83568	0.17274	0.4382619	Psat1	phosphoserine aminotransferase 1
30877_at	4.45e-03	3.12e-04	4.834999	0.1715	0.4042143	Gnl3	guanine nucleotide binding protein-like 3 (nucleolar)
13885_at	4.45e-03	3.12e-04	-4.83459	0.17075	-0.8524762	Esd	esterase D/formylglutathione hydrolase
74107_at	4.45e-03	3.12e-04	4.833682	0.16908	2.0884524	Cep55	centrosomal protein 55
30939_at	4.45e-03	3.13e-04	-4.833367	0.16851	-0.3211429	Pttg1	pituitary tumor-transforming gene 1
330286_at	4.45e-03	3.13e-04	-4.832551	0.16701	-0.5968333	D630045J12Rik	RIKEN cDNA D630045J12 gene
140904_at	4.46e-03	3.14e-04	-4.831734	0.16552	-1.819119	Caln1	calneuron 1
11799_at	4.46e-03	3.14e-04	4.830782	0.16377	2.2525952	Birc5	baculoviral IAP repeat-containing 5
69149_at	4.46e-03	3.15e-04	-4.829549	0.16151	-0.5532857	Kbtbd3	kelch repeat and BTB (POZ) domain containing 3
230751_at	4.46e-03	3.15e-04	-4.829543	0.1615	-0.6491429	Oscp1	organic solute carrier partner 1
73822_at	4.49e-03	3.17e-04	4.825797	0.15464	1.0033095	Mfsd12	major facilitator superfamily domain containing 12
213019_at	4.50e-03	3.18e-04	-4.824268	0.15183	-0.6466905	Pdlim2	PDZ and LIM domain 2
171285_at	4.51e-03	3.21e-04	4.818889	0.14197	1.7347857	Havcr2	hepatitis A virus cellular receptor 2
69672_at	4.51e-03	3.21e-04	4.818696	0.14162	0.3405952	Txndc15	thioredoxin domain containing 15
269639_at	4.51e-03	3.21e-04	-4.818321	0.14093	-0.4125952	Zfp512	zinc finger protein 512
21859_at	4.51e-03	3.21e-04	-4.818011	0.14036	-0.4500238	Timp3	tissue inhibitor of metalloproteinase 3
14085_at	4.51e-03	3.22e-04	4.817808	0.13999	0.7627857	Fah	fumarylacetoacetate hydrolase
432530_at	4.51e-03	3.22e-04	-4.81772	0.13983	-1.1730714	Adcy1	adenylate cyclase 1
245607_at	4.51e-03	3.23e-04	-4.81592	0.13653	-1.9439524	Gprasp2	G protein-coupled receptor associated sorting protein 2
13527_at	4.51e-03	3.23e-04	-4.815881	0.13646	-0.8420714	Dtna	dystrobrevin alpha
72477_at	4.51e-03	3.23e-04	4.815806	0.13632	0.519	Tmem87b	transmembrane protein 87B
12070_at	4.51e-03	3.23e-04	-4.815586	0.13591	-0.7213333	Ngfrap1	nerve growth factor receptor (TNFRSF16) associated protein 1
14778_at	4.51e-03	3.23e-04	-4.814881	0.13462	-0.5674524	Gpx3	glutathione peroxidase 3
94280_at	4.51e-03	3.23e-04	-4.814761	0.1344	-0.3686429	Sfxn3	sideroflexin 3
243833_at	4.51e-03	3.23e-04	-4.81461	0.13413	-0.7233571	Zfp128	zinc finger protein 128
320365_at	4.51e-03	3.24e-04	4.814348	0.13364	0.3503095	Fry	FRY microtubule binding protein
232345_at	4.51e-03	3.24e-04	-4.814311	0.13358	-1.6658571	A2m	alpha-2-macroglobulin
212090_at	4.51e-03	3.24e-04	4.81403	0.13306	0.3670238	Tmem60	transmembrane protein 60
71436_at	4.52e-03	3.25e-04	-4.811886	0.12913	-0.9961905	Flrt3	fibronectin leucine rich transmembrane protein 3
242653_at	4.52e-03	3.25e-04	-4.81133	0.12811	-1.431119	Cldn19	claudin 19
22698_at	4.52e-03	3.25e-04	-4.811176	0.12782	-0.649381	Zfp39	zinc finger protein 39
230103_at	4.52e-03	3.26e-04	-4.81092	0.12736	-0.6826905	Npr2	natriuretic peptide receptor 2
11966_at	4.53e-03	3.26e-04	4.809907	0.1255	0.7628333	Atp6v1b2	ATPase, H+ transporting, lysosomal V1 subunit B2
140497_at	4.53e-03	3.27e-04	4.808661	0.12321	1.6205476	Cd300c2	CD300C molecule 2
74069_at	4.53e-03	3.27e-04	4.808049	0.12209	1.5877619	Serpina3a	serine (or cysteine) peptidase inhibitor, clade A, member 3A
13435_at	4.53e-03	3.27e-04	4.807798	0.12163	0.6939762	Dnmt3a	DNA methyltransferase 3A
269120_at	4.54e-03	3.28e-04	4.807037	0.12023	1.2835714	Optc	opticin
27078_at	4.54e-03	3.28e-04	-4.806229	0.11875	-0.7846429	B9d1	B9 protein domain 1
12870_at	4.54e-03	3.29e-04	-4.805795	0.11795	-0.6258333	Cp	ceruloplasmin
58996_at	4.58e-03	3.32e-04	4.800751	0.10869	0.4283333	Arhgap23	Rho GTPase activating protein 23
217109_at	4.58e-03	3.33e-04	4.799042	0.10556	0.5121905	Utp18	UTP18 small subunit processome component
16780_at	4.58e-03	3.33e-04	4.798726	0.10498	1.6429762	Lamb3	laminin, beta 3
18193_at	4.60e-03	3.34e-04	4.796641	0.10115	0.4044048	Nsd1	nuclear receptor-binding SET-domain protein 1
69076_at	4.60e-03	3.35e-04	4.795649	0.09933	0.4240714	Triap1	TP53 regulated inhibitor of apoptosis 1
78785_at	4.62e-03	3.36e-04	-4.793214	0.09485	-0.9686429	Clip4	CAP-GLY domain containing linker protein family, member 4
77976_at	4.63e-03	3.38e-04	-4.790846	0.09051	-0.6427143	Nuak1	NUAK family, SNF1-like kinase, 1
11364_at	4.63e-03	3.38e-04	4.790175	0.08927	0.4172381	Acadm	acyl-Coenzyme A dehydrogenase, medium chain
78088_at	4.64e-03	3.39e-04	-4.788509	0.08621	-1.745119	Sowahb	sosondowah ankyrin repeat domain family member B
72309_at	4.65e-03	3.40e-04	-4.787265	0.08393	-0.5370714	Tmem158	transmembrane protein 158
12050_at	4.67e-03	3.41e-04	4.784634	0.07909	0.6059048	Bcl2l2	BCL2-like 2
20482_at	4.68e-03	3.42e-04	4.783419	0.07686	0.4465952	Skil	SKI-like
22379_at	4.71e-03	3.45e-04	4.779241	0.06918	0.6594762	Fmnl3	formin-like 3
73072_at	4.71e-03	3.46e-04	-4.778146	0.06717	-0.8062381	Prr36	proline rich 36
68721_at	4.71e-03	3.46e-04	4.777813	0.06656	0.453	1110032A03Rik	RIKEN cDNA 1110032A03 gene
110197_at	4.73e-03	3.47e-04	-4.775296	0.06193	-1.0144048	Dgkg	diacylglycerol kinase, gamma
57745_at	4.73e-03	3.48e-04	-4.77431	0.06012	-0.5800952	Zfp112	zinc finger protein 112
24066_at	4.73e-03	3.48e-04	4.77378	0.05914	0.6750952	Spry4	sprouty homolog 4 (Drosophila)
215751_at	4.74e-03	3.49e-04	4.772279	0.05638	0.4419524	Ginm1	glycoprotein integral membrane 1
13116_at	4.74e-03	3.50e-04	-4.771707	0.05533	-0.945119	Cyp46a1	cytochrome P450, family 46, subfamily a, polypeptide 1
16565_at	4.75e-03	3.50e-04	4.770633	0.05335	0.4940714	Kif21b	kinesin family member 21B
319263_at	4.77e-03	3.52e-04	4.768028	0.04856	0.4565	Pcmtd1	protein-L-isoaspartate (D-aspartate) O-methyltransferase domain containing 1
78925_at	4.78e-03	3.53e-04	-4.766227	0.04525	-0.5972381	Srd5a1	steroid 5 alpha-reductase 1
22283_at	4.78e-03	3.53e-04	4.76573	0.04433	0.4618333	Ush2a	Usher syndrome 2A
57781_at	4.78e-03	3.54e-04	4.764941	0.04288	1.7682381	Cd200r1	CD200 receptor 1
270802_at	4.78e-03	3.54e-04	4.764487	0.04205	0.347119	BC048403	cDNA sequence BC048403
15982_at	4.78e-03	3.55e-04	4.76397	0.0411	0.3942381	Ifrd1	interferon-related developmental regulator 1
72480_at	4.78e-03	3.55e-04	-4.76341	0.04007	-2.2339524	Tspyl4	TSPY-like 4
23991_at	4.78e-03	3.55e-04	4.762648	0.03866	0.7621667	Cib1	calcium and integrin binding 1 (calmyrin)
11974_at	4.79e-03	3.56e-04	4.761899	0.03728	0.3252381	Atp6v0e	ATPase, H+ transporting, lysosomal V0 subunit E
27224_at	4.79e-03	3.56e-04	4.761376	0.03632	0.354881	Tceb3	transcription elongation factor B (SIII), polypeptide 3
22152_at	4.79e-03	3.57e-04	-4.76039	0.03451	-4.7784762	Tubb3	tubulin, beta 3 class III
12351_at	4.79e-03	3.57e-04	4.759426	0.03273	1.0725	Car4	carbonic anhydrase 4
22682_at	4.79e-03	3.58e-04	4.758932	0.03182	0.6904048	Zfand5	zinc finger, AN1-type domain 5
71326_at	4.79e-03	3.58e-04	4.758298	0.03066	1.0267619	Treml1	triggering receptor expressed on myeloid cells-like 1
276846_at	4.79e-03	3.58e-04	4.758197	0.03047	0.4038095	Pigs	phosphatidylinositol glycan anchor biosynthesis, class S
17258_at	4.80e-03	3.59e-04	4.756684	0.02769	0.4921667	Mef2a	myocyte enhancer factor 2A
53330_at	4.81e-03	3.60e-04	-4.755257	0.02506	-0.8014524	Vamp4	vesicle-associated membrane protein 4
21877_at	4.81e-03	3.60e-04	4.75486	0.02433	1.9251429	Tk1	thymidine kinase 1
268697_at	4.82e-03	3.61e-04	4.753356	0.02156	2.4963571	Ccnb1	cyclin B1
74112_at	4.82e-03	3.62e-04	4.753099	0.02109	0.4575476	Usp16	ubiquitin specific peptidase 16
68047_at	4.83e-03	3.63e-04	-4.750943	0.01712	-0.4336667	Mpnd	MPN domain containing
12505_at	4.84e-03	3.64e-04	4.749557	0.01456	0.858619	Cd44	CD44 antigen
20912_at	4.85e-03	3.65e-04	4.747893	0.0115	0.528119	Stxbp3	syntaxin binding protein 3
109151_at	4.85e-03	3.65e-04	-4.747669	0.01109	-0.4471667	Chd9	chromodomain helicase DNA binding protein 9
142688_at	4.85e-03	3.66e-04	-4.74715	0.01013	-0.4880238	Asb13	ankyrin repeat and SOCS box-containing 13
16976_at	4.86e-03	3.66e-04	4.745866	0.00777	0.4929286	Lrpap1	low density lipoprotein receptor-related protein associated protein 1
71389_at	4.86e-03	3.68e-04	-4.743989	0.00431	-0.499	Chd6	chromodomain helicase DNA binding protein 6
100129_at	4.86e-03	3.68e-04	-4.743959	0.00425	-0.6373571	Gpr153	G protein-coupled receptor 153
21417_at	4.86e-03	3.68e-04	-4.743275	0.00299	-0.4240476	Zeb1	zinc finger E-box binding homeobox 1
102626_at	4.86e-03	3.68e-04	4.743245	0.00294	0.8229524	Mapkapk3	mitogen-activated protein kinase-activated protein kinase 3
21808_at	4.86e-03	3.68e-04	-4.743108	0.00269	-0.7604762	Tgfb2	transforming growth factor, beta 2
68493_at	4.87e-03	3.70e-04	4.741072	-0.00107	0.5160714	Ndufaf4	NADH dehydrogenase (ubiquinone) 1 alpha subcomplex, assembly factor 4
226016_at	4.88e-03	3.71e-04	4.739056	-0.00478	0.4072143	Abhd17b	abhydrolase domain containing 17B
70166_at	4.88e-03	3.71e-04	4.738708	-0.00542	0.6510714	Lipn	lipase, family member N
56525_at	4.88e-03	3.71e-04	-4.73849	-0.00582	-0.9362381	Zfp235	zinc finger protein 235
18750_at	4.89e-03	3.72e-04	-4.737562	-0.00753	-0.9880238	Prkca	protein kinase C, alpha
107508_at	4.89e-03	3.72e-04	4.737192	-0.00821	0.3840952	Eprs	glutamyl-prolyl-tRNA synthetase
319880_at	4.89e-03	3.72e-04	4.736845	-0.00885	0.483	Tmcc3	transmembrane and coiled coil domains 3
378462_at	4.89e-03	3.73e-04	-4.735718	-0.01093	-0.6944048	Morn2	MORN repeat containing 2
12753_at	4.89e-03	3.74e-04	4.73497	-0.01231	0.4712619	Clock	circadian locomotor output cycles kaput
83490_at	4.90e-03	3.76e-04	4.732219	-0.01738	1.2068333	Pik3ap1	phosphoinositide-3-kinase adaptor protein 1
233071_at	4.90e-03	3.76e-04	-4.732212	-0.01739	-0.776619	Arhgap33	Rho GTPase activating protein 33
23936_at	4.90e-03	3.76e-04	-4.731984	-0.01782	-1.3193571	Lynx1	Ly6/neurotoxin 1
68695_at	4.90e-03	3.76e-04	-4.731895	-0.01798	-0.6116905	Hddc3	HD domain containing 3
23947_at	4.91e-03	3.76e-04	4.730953	-0.01971	0.6908333	Mid2	midline 2
75641_at	4.92e-03	3.77e-04	4.729622	-0.02217	0.984119	1700029I15Rik	RIKEN cDNA 1700029I15 gene
71667_at	4.92e-03	3.78e-04	4.729148	-0.02304	0.4517619	Tmem248	transmembrane protein 248
12447_at	4.94e-03	3.80e-04	4.725553	-0.02967	1.2445952	Ccne1	cyclin E1
76217_at	4.94e-03	3.81e-04	-4.725042	-0.03062	-2.5829048	Jakmip2	janus kinase and microtubule interacting protein 2
69399_at	4.94e-03	3.81e-04	-4.724474	-0.03166	-0.9227143	1700025G04Rik	RIKEN cDNA 1700025G04 gene
69863_at	4.94e-03	3.81e-04	4.724464	-0.03168	0.6189048	Ttc39b	tetratricopeptide repeat domain 39B
71929_at	4.94e-03	3.81e-04	4.724303	-0.03198	0.6422857	Tmem123	transmembrane protein 123
17997_at	4.94e-03	3.81e-04	4.724214	-0.03214	0.7578571	Nedd1	neural precursor cell expressed, developmentally down-regulated gene 1
12575_at	4.95e-03	3.83e-04	4.722091	-0.03606	0.6430952	Cdkn1a	cyclin-dependent kinase inhibitor 1A (P21)
13807_at	4.95e-03	3.83e-04	-4.722045	-0.03614	-1.4053095	Eno2	enolase 2, gamma neuronal
319996_at	4.96e-03	3.84e-04	-4.720156	-0.03963	-0.5574048	Casc4	cancer susceptibility candidate 4
59038_at	4.99e-03	3.87e-04	4.715965	-0.04736	0.8638095	Pxmp4	peroxisomal membrane protein 4
108989_at	4.99e-03	3.87e-04	4.715507	-0.04821	0.4310476	Tpr	translocated promoter region, nuclear basket protein
67768_at	5.00e-03	3.88e-04	4.71459	-0.0499	0.4766429	N6amt1	N-6 adenine-specific DNA methyltransferase 1 (putative)
353504_at	5.00e-03	3.88e-04	-4.714114	-0.05078	-1.4312143	Dio3os	deiodinase, iodothyronine type III, opposite strand
16993_at	5.00e-03	3.89e-04	4.713408	-0.05208	0.4548333	Lta4h	leukotriene A4 hydrolase
213393_at	5.01e-03	3.89e-04	4.712274	-0.05417	2.1525238	8430408G22Rik	RIKEN cDNA 8430408G22 gene
75552_at	5.01e-03	3.91e-04	4.710625	-0.05722	1.4190952	Paqr9	progestin and adipoQ receptor family member IX
12890_at	5.01e-03	3.91e-04	-4.710474	-0.0575	-1.3576667	Cplx2	complexin 2
56430_at	5.01e-03	3.91e-04	4.709914	-0.05853	0.8742143	Clip1	CAP-GLY domain containing linker protein 1
109676_at	5.01e-03	3.91e-04	-4.709594	-0.05912	-1.3425	Ank2	ankyrin 2, brain
72404_at	5.01e-03	3.92e-04	-4.709133	-0.05997	-0.3475238	Wdr44	WD repeat domain 44
12212_at	5.02e-03	3.93e-04	-4.707902	-0.06224	-1.5515238	Chic1	cysteine-rich hydrophobic domain 1
20700_at	5.02e-03	3.93e-04	4.707713	-0.06259	1.961	Serpina1a	serine (or cysteine) peptidase inhibitor, clade A, member 1A
17159_at	5.02e-03	3.93e-04	4.706858	-0.06417	0.7691429	Man2b1	mannosidase 2, alpha B1
56398_at	5.05e-03	3.95e-04	4.703953	-0.06953	0.3484524	Chp1	calcineurin-like EF hand protein 1
22346_at	5.06e-03	3.96e-04	4.702459	-0.07229	0.5457857	Vhl	von Hippel-Lindau tumor suppressor
234857_at	5.06e-03	3.97e-04	-4.70161	-0.07386	-2.007	Spire2	spire homolog 2 (Drosophila)
237465_at	5.07e-03	3.98e-04	-4.699969	-0.07689	-0.467381	Ccdc38	coiled-coil domain containing 38
78248_at	5.11e-03	4.02e-04	-4.695152	-0.08579	-1.1494524	Armcx1	armadillo repeat containing, X-linked 1
100039284_at	5.11e-03	4.02e-04	-4.694451	-0.08709	-1.0810238	Gm2137	predicted gene 2137
54141_at	5.14e-03	4.05e-04	4.690749	-0.09393	0.9608095	Spag5	sperm associated antigen 5
54139_at	5.15e-03	4.06e-04	-4.69004	-0.09524	-1.3156667	Irf6	interferon regulatory factor 6
208079_at	5.16e-03	4.07e-04	4.688439	-0.0982	1.6517143	A530053G22Rik	RIKEN cDNA A530053G22 gene
71973_at	5.16e-03	4.08e-04	4.68716	-0.10056	1.186119	Rbpms2	RNA binding protein with multiple splicing 2
76976_at	5.17e-03	4.08e-04	4.686355	-0.10205	0.8607143	Arxes2	adipocyte-related X-chromosome expressed sequence 2
74365_at	5.17e-03	4.09e-04	4.685481	-0.10367	1.0074286	Lonrf3	LON peptidase N-terminal domain and ring finger 3
71839_at	5.18e-03	4.10e-04	4.684518	-0.10545	1.0239048	Osgin1	oxidative stress induced growth inhibitor 1
68969_at	5.18e-03	4.10e-04	-4.683608	-0.10713	-0.389	Eif1b	eukaryotic translation initiation factor 1B
170752_at	5.18e-03	4.11e-04	-4.683307	-0.10769	-0.9964286	Bco2	beta-carotene oxygenase 2
52276_at	5.18e-03	4.11e-04	4.682422	-0.10932	1.8434762	Cdca8	cell division cycle associated 8
71769_at	5.19e-03	4.12e-04	-4.681103	-0.11176	-0.6188571	Bbs10	Bardet-Biedl syndrome 10 (human)
237886_at	5.19e-03	4.13e-04	4.680338	-0.11318	0.9125952	Slfn9	schlafen 9
19775_at	5.19e-03	4.13e-04	4.680215	-0.1134	0.5788333	Xpr1	xenotropic and polytropic retrovirus receptor 1
58239_at	5.19e-03	4.13e-04	-4.680169	-0.11349	-0.5852381	Dexi	dexamethasone-induced transcript
16412_at	5.19e-03	4.13e-04	4.679731	-0.1143	0.459619	Itgb1	integrin beta 1 (fibronectin receptor beta)
74158_at	5.19e-03	4.14e-04	-4.678994	-0.11566	-0.3985	Josd1	Josephin domain containing 1
19099_at	5.20e-03	4.15e-04	-4.677453	-0.11851	-1.2956429	Mapk8ip1	mitogen-activated protein kinase 8 interacting protein 1
192160_at	5.20e-03	4.15e-04	-4.677221	-0.11894	-0.3936667	Casc3	cancer susceptibility candidate 3
76779_at	5.20e-03	4.16e-04	-4.676114	-0.12099	-0.4527857	Cluap1	clusterin associated protein 1
67733_at	5.20e-03	4.16e-04	-4.675709	-0.12174	-0.8295952	Itgb3bp	integrin beta 3 binding protein (beta3-endonexin)
223732_at	5.20e-03	4.16e-04	-4.675707	-0.12174	-0.6336905	Ldoc1l	leucine zipper, down-regulated in cancer 1-like
106840_at	5.20e-03	4.16e-04	-4.675496	-0.12213	-0.4860476	Unc119b	unc-119 lipid binding chaperone B
319625_at	5.20e-03	4.17e-04	4.674376	-0.1242	0.5410952	Galm	galactose mutarotase
215814_at	5.20e-03	4.17e-04	-4.67431	-0.12432	-1.2205238	Ccdc28a	coiled-coil domain containing 28A
66356_at	5.20e-03	4.18e-04	4.67372	-0.12542	0.5899286	Knop1	lysine rich nucleolar protein 1
652925_at	5.21e-03	4.19e-04	4.672169	-0.12829	0.5143571	Tmem243	transmembrane protein 243, mitochondrial
67652_at	5.21e-03	4.19e-04	4.671711	-0.12913	2.1519286	Spaca1	sperm acrosome associated 1
19242_at	5.23e-03	4.21e-04	-4.669477	-0.13327	-1.8727381	Ptn	pleiotrophin
26992_at	5.23e-03	4.21e-04	4.669112	-0.13394	0.4082143	Brd7	bromodomain containing 7
108673_at	5.23e-03	4.22e-04	4.668176	-0.13568	0.9818571	Ccdc86	coiled-coil domain containing 86
17178_at	5.23e-03	4.22e-04	-4.667864	-0.13625	-1.1797143	Fxyd3	FXYD domain-containing ion transport regulator 3
68545_at	5.25e-03	4.24e-04	-4.66556	-0.14052	-0.5117619	Ecscr	endothelial cell surface expressed chemotaxis and apoptosis regulator
75600_at	5.25e-03	4.24e-04	-4.665522	-0.14059	-0.7115	Calml4	calmodulin-like 4
22715_at	5.25e-03	4.25e-04	-4.66401	-0.14339	-0.7951905	Zfp57	zinc finger protein 57
11514_at	5.25e-03	4.25e-04	-4.664007	-0.14339	-1.8863571	Adcy8	adenylate cyclase 8
18574_at	5.28e-03	4.28e-04	4.661132	-0.14871	0.8577143	Pde1b	phosphodiesterase 1B, Ca2+-calmodulin dependent
11982_at	5.28e-03	4.28e-04	4.660246	-0.15035	1.1340952	Atp10a	ATPase, class V, type 10A
223337_at	5.28e-03	4.28e-04	4.659969	-0.15087	2.3027619	Ugt3a2	UDP glycosyltransferases 3 family, polypeptide A2
52120_at	5.29e-03	4.29e-04	4.658754	-0.15312	0.6219762	Hgsnat	heparan-alpha-glucosaminide N-acetyltransferase
11910_at	5.29e-03	4.30e-04	4.657398	-0.15563	0.8756667	Atf3	activating transcription factor 3
114601_at	5.29e-03	4.31e-04	4.657295	-0.15582	0.6505952	Ehbp1l1	EH domain binding protein 1-like 1
75514_at	5.30e-03	4.32e-04	4.656092	-0.15805	1.3565238	1700013H16Rik	RIKEN cDNA 1700013H16 gene
229055_at	5.31e-03	4.33e-04	-4.654214	-0.16152	-0.634119	Zbtb10	zinc finger and BTB domain containing 10
74126_at	5.31e-03	4.33e-04	4.654055	-0.16182	0.4792143	Syvn1	synovial apoptosis inhibitor 1, synoviolin
68420_at	5.34e-03	4.36e-04	4.650999	-0.16748	0.4704048	Ankrd13a	ankyrin repeat domain 13a
219114_at	5.36e-03	4.37e-04	4.648638	-0.17185	1.3012857	Ska3	spindle and kinetochore associated complex subunit 3
14618_at	5.37e-03	4.39e-04	-4.647017	-0.17486	-1.2889762	Gjb1	gap junction protein, beta 1
52639_at	5.37e-03	4.39e-04	4.646597	-0.17563	0.6301905	Wipi1	WD repeat domain, phosphoinositide interacting 1
70178_at	5.37e-03	4.39e-04	4.646107	-0.17654	0.6094762	Abhd17c	abhydrolase domain containing 17C
12267_at	5.41e-03	4.44e-04	4.641048	-0.18592	1.5971905	C3ar1	complement component 3a receptor 1
11767_at	5.44e-03	4.46e-04	-4.637895	-0.19176	-0.3996667	Ap1m1	adaptor-related protein complex AP-1, mu subunit 1
208643_at	5.44e-03	4.46e-04	4.637536	-0.19243	0.786381	Eif4g1	eukaryotic translation initiation factor 4, gamma 1
80915_at	5.44e-03	4.47e-04	-4.636325	-0.19467	-0.5437619	Dusp12	dual specificity phosphatase 12
107094_at	5.44e-03	4.47e-04	4.636284	-0.19475	0.8288333	Rrp12	ribosomal RNA processing 12 homolog (S. cerevisiae)
80385_at	5.44e-03	4.48e-04	-4.635896	-0.19547	-0.4976905	Tusc2	tumor suppressor candidate 2
72565_at	5.44e-03	4.48e-04	-4.635579	-0.19606	-0.545619	Uaca	uveal autoantigen with coiled-coil domains and ankyrin repeats
16952_at	5.45e-03	4.49e-04	4.634547	-0.19797	0.4495238	Anxa1	annexin A1
68024_at	5.45e-03	4.49e-04	4.633806	-0.19934	0.3013095	Hist1h2bc	histone cluster 1, H2bc
72475_at	5.48e-03	4.52e-04	-4.630569	-0.20535	-0.3230714	Ssbp3	single-stranded DNA binding protein 3
231440_at	5.48e-03	4.53e-04	-4.630013	-0.20638	-1.785881	Parm1	prostate androgen-regulated mucin-like protein 1
17314_at	5.51e-03	4.55e-04	4.626861	-0.21223	0.6371667	Mgmt	O-6-methylguanine-DNA methyltransferase
234564_at	5.52e-03	4.57e-04	-4.625154	-0.21539	-1.6745	Ces1f	carboxylesterase 1F
19124_at	5.55e-03	4.59e-04	-4.62245	-0.22041	-0.922881	Procr	protein C receptor, endothelial
93691_at	5.55e-03	4.59e-04	-4.622019	-0.22121	-0.7701905	Klf7	Kruppel-like factor 7 (ubiquitous)
15405_at	5.56e-03	4.61e-04	-4.61986	-0.22521	-0.5179286	Hoxa9	homeobox A9
17381_at	5.56e-03	4.61e-04	4.619852	-0.22523	3.9477143	Mmp12	matrix metallopeptidase 12
80890_at	5.56e-03	4.62e-04	-4.619198	-0.22644	-1.0838095	Trim2	tripartite motif-containing 2
100043911_at	5.56e-03	4.62e-04	4.618585	-0.22758	0.8905476	Ppp4r1l-ps	protein phosphatase 4, regulatory subunit 1-like, pseudogene
11502_at	5.61e-03	4.66e-04	4.61401	-0.23607	0.325881	Adam9	a disintegrin and metallopeptidase domain 9 (meltrin gamma)
18791_at	5.62e-03	4.67e-04	-4.612495	-0.23889	-0.7525476	Plat	plasminogen activator, tissue
71869_at	5.62e-03	4.68e-04	4.611958	-0.23988	0.6126667	Serpinb12	serine (or cysteine) peptidase inhibitor, clade B (ovalbumin), member 12
13557_at	5.64e-03	4.70e-04	4.609886	-0.24373	1.3062857	E2f3	E2F transcription factor 3
109212_at	5.68e-03	4.74e-04	4.605011	-0.25278	2.1796667	Fam64a	family with sequence similarity 64, member A
218624_at	5.68e-03	4.74e-04	-4.604441	-0.25384	-1.3945714	Il31ra	interleukin 31 receptor A
244867_at	5.68e-03	4.75e-04	-4.603649	-0.25531	-1.2559524	Arhgap20	Rho GTPase activating protein 20
70549_at	5.68e-03	4.75e-04	4.603172	-0.2562	0.6718571	Tln2	talin 2
56175_at	5.68e-03	4.76e-04	-4.603094	-0.25634	-0.7959048	Bace2	beta-site APP-cleaving enzyme 2
330502_at	5.69e-03	4.77e-04	-4.600854	-0.26051	-0.9060238	Zfp82	zinc finger protein 82
74895_at	5.69e-03	4.78e-04	-4.600825	-0.26056	-0.5709762	Ccdc181	coiled-coil domain containing 181
80837_at	5.69e-03	4.78e-04	-4.600768	-0.26067	-0.3957619	Rhoj	ras homolog family member J
108013_at	5.69e-03	4.78e-04	-4.600102	-0.2619	-1.0694286	Celf4	CUGBP, Elav-like family member 4
17395_at	5.69e-03	4.78e-04	-4.600042	-0.26201	-1.329119	Mmp9	matrix metallopeptidase 9
71733_at	5.70e-03	4.79e-04	-4.599213	-0.26356	-1.2449286	Susd2	sushi domain containing 2
66275_at	5.70e-03	4.79e-04	4.598572	-0.26474	1.1365952
56428_at	5.71e-03	4.81e-04	4.596872	-0.2679	0.3436905	Mtch2	mitochondrial carrier 2
18016_at	5.72e-03	4.83e-04	4.594863	-0.27164	0.4230952	Nf2	neurofibromatosis 2
22693_at	5.72e-03	4.83e-04	-4.594645	-0.27204	-0.7632381	Zfp30	zinc finger protein 30
240068_at	5.72e-03	4.83e-04	-4.594493	-0.27233	-1.4485238	Zfp563	zinc finger protein 563
64934_at	5.72e-03	4.83e-04	-4.594317	-0.27265	-0.9495714	Pes1	pescadillo ribosomal biogenesis factor 1
67177_at	5.75e-03	4.86e-04	4.591037	-0.27875	1.4773333	Cdt1	chromatin licensing and DNA replication factor 1
225027_at	5.78e-03	4.89e-04	-4.587966	-0.28446	-0.9925238	Srsf7	serine/arginine-rich splicing factor 7
14776_at	5.78e-03	4.89e-04	-4.587635	-0.28507	-1.077881	Gpx2	glutathione peroxidase 2
18415_at	5.81e-03	4.92e-04	-4.584506	-0.29089	-0.9914762	Hspa4l	heat shock protein 4 like
217303_at	5.84e-03	4.95e-04	4.581243	-0.29696	1.4031429	Cd300a	CD300A molecule
80883_at	5.84e-03	4.96e-04	-4.580589	-0.29817	-0.6595238	Ntng1	netrin G1
67564_at	5.85e-03	4.97e-04	-4.578833	-0.30144	-2.6859524	Tmem35	transmembrane protein 35
13106_at	5.85e-03	4.97e-04	-4.578704	-0.30168	-0.4395	Cyp2e1	cytochrome P450, family 2, subfamily e, polypeptide 1
69537_at	5.87e-03	4.99e-04	4.576404	-0.30596	0.6297381	Dnase1l1	deoxyribonuclease 1-like 1
67226_at	5.88e-03	5.00e-04	4.575432	-0.30777	0.3572619	Tmem19	transmembrane protein 19
208092_at	5.88e-03	5.01e-04	4.574873	-0.30881	0.4965238	Chmp6	charged multivesicular body protein 6
75692_at	5.88e-03	5.01e-04	4.57475	-0.30904	0.3409286	Nr2c2ap	nuclear receptor 2C2-associated protein
68507_at	5.88e-03	5.02e-04	-4.573818	-0.31077	-0.6115476	Ppfia4	protein tyrosine phosphatase, receptor type, f polypeptide (PTPRF), interacting protein (liprin), alpha 4
52331_at	5.89e-03	5.03e-04	-4.572379	-0.31345	-1.0830714	Stbd1	starch binding domain 1
215693_at	5.89e-03	5.04e-04	-4.571992	-0.31417	-0.8700952	Zmat1	zinc finger, matrin type 1
16533_at	5.89e-03	5.04e-04	-4.571946	-0.31425	-2.4619762	Kcnmb1	potassium large conductance calcium-activated channel, subfamily M, beta member 1
381979_at	5.90e-03	5.05e-04	-4.570713	-0.31655	-1.5153571	Brsk1	BR serine/threonine kinase 1
13136_at	5.90e-03	5.06e-04	-4.569682	-0.31847	-0.6876667	Cd55	CD55 molecule, decay accelerating factor for complement
77938_at	5.90e-03	5.06e-04	4.569601	-0.31862	0.7538095	Fam53b	family with sequence similarity 53, member B
71517_at	5.94e-03	5.09e-04	4.566003	-0.32531	0.3804286	9030624J02Rik	RIKEN cDNA 9030624J02 gene
244418_at	5.94e-03	5.10e-04	4.565318	-0.32659	0.5523095	D8Ertd82e	DNA segment, Chr 8, ERATO Doi 82, expressed
100198_at	5.94e-03	5.10e-04	4.564993	-0.3272	0.7955238	H6pd	hexose-6-phosphate dehydrogenase (glucose 1-dehydrogenase)
237911_at	5.95e-03	5.12e-04	4.563048	-0.33082	1.0275476	Brip1	BRCA1 interacting protein C-terminal helicase 1
68177_at	5.95e-03	5.12e-04	4.562956	-0.33099	0.5982619	Ebpl	emopamil binding protein-like
21834_at	5.98e-03	5.15e-04	4.559298	-0.3378	0.5119286	Thrb	thyroid hormone receptor beta
229517_at	5.98e-03	5.15e-04	4.559241	-0.33791	0.5339524	Slc25a44	solute carrier family 25, member 44
101883_at	5.98e-03	5.16e-04	-4.559154	-0.33807	-0.7912619	Igflr1	IGF-like family receptor 1
60510_at	5.99e-03	5.16e-04	-4.558301	-0.33965	-3.6652619	Syt9	synaptotagmin IX
30940_at	5.99e-03	5.18e-04	4.557019	-0.34204	0.4476429	Usp25	ubiquitin specific peptidase 25
75612_at	5.99e-03	5.18e-04	4.556827	-0.3424	0.542619	Gns	glucosamine (N-acetyl)-6-sulfatase
21366_at	6.00e-03	5.19e-04	4.555764	-0.34438	0.5618333	Slc6a6	solute carrier family 6 (neurotransmitter transporter, taurine), member 6
67460_at	6.00e-03	5.19e-04	4.555348	-0.34515	0.4073333	Decr1	2,4-dienoyl CoA reductase 1, mitochondrial
53883_at	6.00e-03	5.19e-04	-4.55533	-0.34519	-0.9216429	Celsr2	cadherin, EGF LAG seven-pass G-type receptor 2
18822_at	6.00e-03	5.20e-04	4.554595	-0.34656	0.8429762	Plod1	procollagen-lysine, 2-oxoglutarate 5-dioxygenase 1
227737_at	6.00e-03	5.21e-04	4.553941	-0.34778	0.5245476	Fam129b	family with sequence similarity 129, member B
21991_at	6.02e-03	5.23e-04	4.551797	-0.35177	0.3515238	Tpi1	triosephosphate isomerase 1
19891_at	6.04e-03	5.25e-04	4.54946	-0.35612	0.3938333	Rpa2	replication protein A2
53324_at	6.04e-03	5.25e-04	-4.549273	-0.35647	-0.7700952	Nptx2	neuronal pentraxin 2
54397_at	6.04e-03	5.25e-04	4.548863	-0.35724	0.4255952	Ppt2	palmitoyl-protein thioesterase 2
22253_at	6.05e-03	5.27e-04	-4.547596	-0.3596	-1.1207857	Unc5c	unc-5 netrin receptor C
67230_at	6.06e-03	5.28e-04	-4.546455	-0.36172	-0.4295952	Zfp329	zinc finger protein 329
19016_at	6.07e-03	5.29e-04	4.545375	-0.36373	0.7301429	Pparg	peroxisome proliferator activated receptor gamma
19218_at	6.07e-03	5.29e-04	4.544802	-0.3648	1.0500238	Ptger3	prostaglandin E receptor 3 (subtype EP3)
18391_at	6.07e-03	5.30e-04	4.544526	-0.36532	0.846381	Sigmar1	sigma non-opioid intracellular receptor 1
101122_at	6.09e-03	5.32e-04	4.542429	-0.36923	0.7311667	Rpusd3	RNA pseudouridylate synthase domain containing 3
18107_at	6.10e-03	5.33e-04	4.540929	-0.37202	0.3795476	Nmt1	N-myristoyltransferase 1
192200_at	6.10e-03	5.33e-04	4.540647	-0.37255	1.0772381	Wfdc12	WAP four-disulfide core domain 12
74245_at	6.13e-03	5.37e-04	4.537213	-0.37895	0.6978571	Ctbs	chitobiase, di-N-acetyl-
20393_at	6.14e-03	5.38e-04	4.535987	-0.38123	0.3406905	Sgk1	serum/glucocorticoid regulated kinase 1
18417_at	6.18e-03	5.42e-04	-4.532287	-0.38813	-2.5108571	Cldn11	claudin 11
331392_at	6.19e-03	5.43e-04	-4.531105	-0.39034	-1.4095714	Gm5124	nucleolar and coiled-body phosphoprotein 1 pseudogene
286940_at	6.19e-03	5.43e-04	-4.530838	-0.39084	-0.3776667	Flnb	filamin, beta
58242_at	6.21e-03	5.46e-04	-4.528203	-0.39575	-2.1256905	Nudt11	nudix (nucleoside diphosphate linked moiety X)-type motif 11
240261_at	6.22e-03	5.47e-04	-4.527142	-0.39773	-1.2300476	Ccdc112	coiled-coil domain containing 112
105246_at	6.23e-03	5.48e-04	-4.525877	-0.40009	-0.3376429	Brd9	bromodomain containing 9
17532_at	6.24e-03	5.50e-04	-4.524398	-0.40285	-0.8409286	Mras	muscle and microspikes RAS
70887_at	6.26e-03	5.52e-04	-4.522532	-0.40633	-0.6048571	Dmrtc1a	DMRT-like family C1a
71767_at	6.27e-03	5.53e-04	4.521579	-0.40811	0.5294762	Tysnd1	trypsin domain containing 1
54608_at	6.29e-03	5.55e-04	4.51895	-0.41301	0.5736667	Abhd2	abhydrolase domain containing 2
170677_at	6.31e-03	5.57e-04	-4.51712	-0.41643	-3.1395952	Cdhr1	cadherin-related family member 1
234309_at	6.32e-03	5.59e-04	4.515327	-0.41978	0.3084524	Cbr4	carbonyl reductase 4
338359_at	6.32e-03	5.59e-04	4.515196	-0.42002	0.4107619	Supv3l1	suppressor of var1, 3-like 1 (S. cerevisiae)
13592_at	6.33e-03	5.60e-04	-4.514353	-0.42159	-0.6465714	Ebf2	early B cell factor 2
67096_at	6.33e-03	5.61e-04	4.512854	-0.42439	0.537619	Mmachc	methylmalonic aciduria cblC type, with homocystinuria
170762_at	6.33e-03	5.61e-04	4.512849	-0.4244	0.7792381	Nup155	nucleoporin 155
211948_at	6.35e-03	5.63e-04	4.511061	-0.42774	0.5200714	Pde12	phosphodiesterase 12
384214_at	6.35e-03	5.64e-04	-4.510397	-0.42898	-1.1344286	Ephx4	epoxide hydrolase 4
54673_at	6.38e-03	5.66e-04	4.508184	-0.43311	0.4716905	Sh3glb1	SH3-domain GRB2-like B1 (endophilin)
19248_at	6.41e-03	5.70e-04	4.50501	-0.43904	0.4538095	Ptpn12	protein tyrosine phosphatase, non-receptor type 12
104444_at	6.42e-03	5.71e-04	4.503806	-0.44129	0.2914524	Rexo2	RNA exonuclease 2
13819_at	6.42e-03	5.71e-04	4.50349	-0.44188	0.6655714	Epas1	endothelial PAS domain protein 1
53419_at	6.42e-03	5.72e-04	-4.502417	-0.44388	-1.775119	Corin	corin
320534_at	6.42e-03	5.72e-04	4.502342	-0.44402	0.7050952	Tmem104	transmembrane protein 104
74144_at	6.42e-03	5.73e-04	4.501832	-0.44497	0.4532857	Robo4	roundabout guidance receptor 4
15530_at	6.43e-03	5.74e-04	4.501097	-0.44635	0.810619	Hspg2	perlecan (heparan sulfate proteoglycan 2)
228677_at	6.43e-03	5.75e-04	4.500285	-0.44786	0.5831429	Sptlc3	serine palmitoyltransferase, long chain base subunit 3
67489_at	6.43e-03	5.75e-04	4.500185	-0.44805	0.4247143	Ap4b1	adaptor-related protein complex AP-4, beta 1
20527_at	6.46e-03	5.78e-04	-4.497398	-0.45326	-0.9751429	Slc2a3	solute carrier family 2 (facilitated glucose transporter), member 3
16414_at	6.46e-03	5.79e-04	4.49656	-0.45482	1.2327143	Itgb2	integrin beta 2
18777_at	6.46e-03	5.79e-04	4.496212	-0.45547	0.4417143	Lypla1	lysophospholipase 1
66994_at	6.46e-03	5.79e-04	-4.496056	-0.45577	-0.6027619	Cep19	centrosomal protein 19
19876_at	6.49e-03	5.82e-04	-4.493005	-0.46147	-1.1813333	Robo1	roundabout guidance receptor 1
104570_at	6.49e-03	5.83e-04	4.492805	-0.46184	0.4389048	Smek2	SMEK homolog 2, suppressor of mek1 (Dictyostelium)
104001_at	6.49e-03	5.84e-04	-4.492021	-0.4633	-2.792619	Rtn1	reticulon 1
666609_at	6.50e-03	5.85e-04	-4.49097	-0.46527	-0.3692381	Gm8186	small nuclear ribonucleoprotein polypeptide G pseudogene
67735_at	6.51e-03	5.86e-04	4.490115	-0.46687	0.7739762	4930528A17Rik	RIKEN cDNA 4930528A17 gene
67188_at	6.51e-03	5.86e-04	4.489449	-0.46811	0.7929762	2700046G09Rik	RIKEN cDNA 2700046G09 gene
213696_at	6.57e-03	5.92e-04	4.484011	-0.47828	1.6188571	Duoxa1	dual oxidase maturation factor 1
70266_at	6.57e-03	5.93e-04	4.483536	-0.47917	0.6537143	Kyat1	kynurenine aminotransferase 1
12576_at	6.57e-03	5.93e-04	-4.482929	-0.4803	-0.8839762	Cdkn1b	cyclin-dependent kinase inhibitor 1B
230861_at	6.57e-03	5.94e-04	4.482402	-0.48129	0.4021905	Eif4g3	eukaryotic translation initiation factor 4 gamma, 3
226654_at	6.57e-03	5.94e-04	-4.482308	-0.48146	-1.0609048	Tstd1	thiosulfate sulfurtransferase (rhodanese)-like domain containing 1
236733_at	6.57e-03	5.94e-04	-4.482189	-0.48168	-0.9482143	Usp11	ubiquitin specific peptidase 11
23807_at	6.57e-03	5.94e-04	4.482004	-0.48203	0.3409762	Arih2	ariadne RBR E3 ubiquitin protein ligase 2
11754_at	6.58e-03	5.96e-04	4.480868	-0.48415	0.6880238	Aoc3	amine oxidase, copper containing 3
229715_at	6.58e-03	5.96e-04	-4.480376	-0.48507	-0.7543571	Amigo1	adhesion molecule with Ig like domain 1
224170_at	6.59e-03	5.98e-04	-4.478786	-0.48805	-1.2192857	Dzip3	DAZ interacting protein 3, zinc finger
140703_at	6.59e-03	5.98e-04	-4.478508	-0.48857	-1.0374048	Emid1	EMI domain containing 1
195733_at	6.60e-03	6.00e-04	4.477031	-0.49133	0.9173333	Grhl1	grainyhead-like 1 (Drosophila)
78834_at	6.60e-03	6.00e-04	-4.476696	-0.49196	-0.5786905	Zfp623	zinc finger protein 623
16847_at	6.61e-03	6.01e-04	-4.475644	-0.49392	-1.4190952	Lepr	leptin receptor
67809_at	6.62e-03	6.03e-04	4.474397	-0.49626	0.3693333	Rmdn3	regulator of microtubule dynamics 3
28200_at	6.62e-03	6.03e-04	4.474208	-0.49661	0.6635476	Dhrs4	dehydrogenase/reductase (SDR family) member 4
277396_at	6.62e-03	6.04e-04	-4.473727	-0.49751	-1.0177619	Klhl23	kelch-like 23
68521_at	6.63e-03	6.05e-04	-4.472886	-0.49908	-1.8032381	Fam189b	family with sequence similarity 189, member B
227738_at	6.64e-03	6.06e-04	-4.471425	-0.50182	-0.8826905	Lrsam1	leucine rich repeat and sterile alpha motif containing 1
14183_at	6.64e-03	6.06e-04	-4.47138	-0.5019	-0.9722381	Fgfr2	fibroblast growth factor receptor 2
112415_at	6.69e-03	6.12e-04	-4.466639	-0.51077	-1.6705238	Zfp607b	zinc finger protein 607B
74096_at	6.69e-03	6.12e-04	4.466242	-0.51152	1.120119	Hvcn1	hydrogen voltage-gated channel 1
70747_at	6.71e-03	6.14e-04	-4.464558	-0.51467	-1.2304762	Tspan2	tetraspanin 2
381218_at	6.71e-03	6.15e-04	4.463926	-0.51585	1.244119	4430402I18Rik	RIKEN cDNA 4430402I18 gene
71361_at	6.71e-03	6.15e-04	4.463487	-0.51667	1.1144286	Aifm2	apoptosis-inducing factor, mitochondrion-associated 2
74589_at	6.75e-03	6.19e-04	4.46018	-0.52286	0.894619	Kbtbd12	kelch repeat and BTB (POZ) domain containing 12
100042165_at	6.77e-03	6.21e-04	4.458257	-0.52646	0.6443571	BC005561	cDNA sequence BC005561
52668_at	6.78e-03	6.23e-04	4.456849	-0.5291	0.3971667	Ifi27	interferon, alpha-inducible protein 27
59046_at	6.78e-03	6.23e-04	-4.45666	-0.52945	-0.4964762	Arpp19	cAMP-regulated phosphoprotein 19
242662_at	6.78e-03	6.24e-04	-4.455782	-0.53109	-1.0579524	Rims3	regulating synaptic membrane exocytosis 3
14853_at	6.78e-03	6.24e-04	-4.455485	-0.53165	-0.5951905	Gspt2	G1 to S phase transition 2
20193_at	6.78e-03	6.25e-04	-4.454866	-0.53281	-0.5183333	S100a1	S100 calcium binding protein A1
67615_at	6.78e-03	6.25e-04	4.454657	-0.5332	0.4855952	Ube2r2	ubiquitin-conjugating enzyme E2R 2
75572_at	6.78e-03	6.25e-04	4.454481	-0.53353	0.4036667	Acyp2	acylphosphatase 2, muscle type
228966_at	6.78e-03	6.26e-04	4.454385	-0.53371	0.8278571	Ppp1r3d	protein phosphatase 1, regulatory subunit 3D
234729_at	6.82e-03	6.30e-04	4.450254	-0.54145	0.8705476	Vac14	Vac14 homolog (S. cerevisiae)
67080_at	6.84e-03	6.32e-04	-4.448851	-0.54407	-1.5805714	1700019D03Rik	RIKEN cDNA 1700019D03 gene
21929_at	6.85e-03	6.34e-04	4.447092	-0.54737	0.911381	Tnfaip3	tumor necrosis factor, alpha-induced protein 3
15412_at	6.86e-03	6.35e-04	-4.446129	-0.54917	-0.7219286	Hoxb4	homeobox B4
20983_at	6.89e-03	6.38e-04	-4.443729	-0.55367	-3.5032381	Syt4	synaptotagmin IV
330836_at	6.90e-03	6.40e-04	4.442249	-0.55644	0.8335952	Slc7a6	solute carrier family 7 (cationic amino acid transporter, y+ system), member 6
242248_at	6.90e-03	6.40e-04	-4.442179	-0.55657	-1.3010714	Bank1	B cell scaffold protein with ankyrin repeats 1
20019_at	6.90e-03	6.41e-04	4.441444	-0.55795	0.4330476	Polr1a	polymerase (RNA) I polypeptide A
208898_at	6.93e-03	6.43e-04	-4.439205	-0.56215	-1.2849762	Unc13c	unc-13 homolog C (C. elegans)
110312_at	6.93e-03	6.44e-04	4.438429	-0.5636	1.2063571	Pmch	pro-melanin-concentrating hormone
21350_at	6.94e-03	6.46e-04	4.437333	-0.56565	0.7571667	Tal2	T cell acute lymphocytic leukemia 2
68539_at	6.94e-03	6.46e-04	4.436798	-0.56666	0.5046429	Tmem109	transmembrane protein 109
93790_at	6.95e-03	6.47e-04	4.435917	-0.56831	0.6700714	Nipa2	non imprinted in Prader-Willi/Angelman syndrome 2 homolog (human)
242997_at	6.95e-03	6.48e-04	-4.435525	-0.56904	-0.6788571
268465_at	6.99e-03	6.52e-04	4.431806	-0.57601	0.8829286	Eme1	essential meiotic structure-specific endonuclease 1
225884_at	7.01e-03	6.55e-04	4.429952	-0.57949	1.1951429	BC021614	cDNA sequence BC021614
170441_at	7.02e-03	6.56e-04	4.428813	-0.58163	1.0219286	Slc2a10	solute carrier family 2 (facilitated glucose transporter), member 10
272551_at	7.03e-03	6.57e-04	4.427948	-0.58325	0.873	Gins2	GINS complex subunit 2 (Psf2 homolog)
207792_at	7.06e-03	6.61e-04	-4.424978	-0.58882	-0.8802857	BC034090	cDNA sequence BC034090
78252_at	7.07e-03	6.62e-04	-4.424216	-0.59024	-1.214619	Nxpe2	neurexophilin and PC-esterase domain family, member 2
30944_at	7.07e-03	6.62e-04	-4.423808	-0.59101	-0.640881	Zfp354c	zinc finger protein 354C
408067_at	7.07e-03	6.63e-04	-4.423301	-0.59196	-0.6635	Zfp874b	zinc finger protein 874b
74467_at	7.07e-03	6.64e-04	4.422566	-0.59334	0.5541905	Pus10	pseudouridylate synthase 10
74211_at	7.08e-03	6.65e-04	4.421518	-0.59531	1.202381	1700017B05Rik	RIKEN cDNA 1700017B05 gene
56289_at	7.09e-03	6.66e-04	4.420603	-0.59702	0.402881	Rassf1	Ras association (RalGDS/AF-6) domain family member 1
404710_at	7.10e-03	6.68e-04	4.419172	-0.59971	1.6121429	Iqgap3	IQ motif containing GTPase activating protein 3
226499_at	7.11e-03	6.69e-04	4.418393	-0.60117	0.4217857	BC003331	cDNA sequence BC003331
72030_at	7.12e-03	6.70e-04	4.41722	-0.60337	2.296381	1600025M17Rik	RIKEN cDNA 1600025M17 gene
83925_at	7.13e-03	6.72e-04	4.416122	-0.60543	0.8806905	Trps1	trichorhinophalangeal syndrome I (human)
22704_at	7.13e-03	6.72e-04	-4.415766	-0.6061	-0.4363333	Zfp46	zinc finger protein 46
20866_at	7.16e-03	6.76e-04	4.413012	-0.61126	0.5799524	Stim1	stromal interaction molecule 1
326618_at	7.20e-03	6.80e-04	4.409633	-0.6176	0.4234286	Tpm4	tropomyosin 4
102566_at	7.21e-03	6.81e-04	4.408649	-0.61945	0.5437619	Ano10	anoctamin 10
17685_at	7.21e-03	6.81e-04	-4.408588	-0.61956	-0.5209286	Msh2	mutS homolog 2
210766_at	7.22e-03	6.83e-04	-4.407348	-0.62189	-0.6040952	Brcc3	BRCA1/BRCA2-containing complex, subunit 3
233744_at	7.22e-03	6.83e-04	-4.406851	-0.62283	-0.7172143	Spon1	spondin 1, (f-spondin) extracellular matrix protein
15438_at	7.23e-03	6.85e-04	-4.405174	-0.62597	-0.8425476	Hoxd9	homeobox D9
20706_at	7.23e-03	6.86e-04	4.40508	-0.62615	2.2159048	Serpinb9b	serine (or cysteine) peptidase inhibitor, clade B, member 9b
19041_at	7.28e-03	6.91e-04	-4.400955	-0.63389	-1.4371429	Ppl	periplakin
108699_at	7.28e-03	6.91e-04	-4.400477	-0.63479	-0.9605	Chn1	chimerin 1
624219_at	7.28e-03	6.91e-04	4.400432	-0.63488	1.6192381	Angptl8	angiopoietin-like 8
56375_at	7.30e-03	6.94e-04	-4.39872	-0.63809	-0.5263333	B4galt4	UDP-Gal:betaGlcNAc beta 1,4-galactosyltransferase, polypeptide 4
14235_at	7.31e-03	6.95e-04	4.397671	-0.64006	1.039881	Foxm1	forkhead box M1
67526_at	7.32e-03	6.97e-04	4.396244	-0.64274	0.358881	Atg12	autophagy related 12
20310_at	7.34e-03	6.99e-04	4.39476	-0.64553	3.1798571	Cxcl2	chemokine (C-X-C motif) ligand 2
219257_at	7.35e-03	7.01e-04	-4.393039	-0.64876	-1.3253095	Pcdh20	protocadherin 20
105348_at	7.35e-03	7.01e-04	4.392791	-0.64923	0.4339286	Golm1	golgi membrane protein 1
15980_at	7.35e-03	7.02e-04	4.39267	-0.64945	0.5799048	Ifngr2	interferon gamma receptor 2
97212_at	7.36e-03	7.03e-04	4.391838	-0.65102	0.5859762	Hadha	hydroxyacyl-Coenzyme A dehydrogenase/3-ketoacyl-Coenzyme A thiolase/enoyl-Coenzyme A hydratase (trifunctional protein), alpha subunit
13056_at	7.36e-03	7.03e-04	-4.391433	-0.65178	-0.9944286	Cyb561	cytochrome b-561
20741_at	7.39e-03	7.06e-04	-4.388995	-0.65636	-0.829	Sptb	spectrin beta, erythrocytic
71096_at	7.40e-03	7.08e-04	-4.387859	-0.65849	-1.6840238	Sntg1	syntrophin, gamma 1
72386_at	7.42e-03	7.10e-04	-4.386216	-0.66158	-1.0170952	2610035D17Rik	RIKEN cDNA 2610035D17 gene
68149_at	7.45e-03	7.14e-04	-4.383496	-0.66669	-0.4270476	Otub2	OTU domain, ubiquitin aldehyde binding 2
68861_at	7.50e-03	7.19e-04	-4.379192	-0.67478	-0.5028333	1190002N15Rik	RIKEN cDNA 1190002N15 gene
17474_at	7.51e-03	7.21e-04	4.378267	-0.67651	2.2748333	Clec4d	C-type lectin domain family 4, member d
228602_at	7.51e-03	7.21e-04	4.378029	-0.67696	0.6785952	4930402H24Rik	RIKEN cDNA 4930402H24 gene
19699_at	7.52e-03	7.22e-04	-4.376956	-0.67898	-0.8125238	Reln	reelin
17126_at	7.52e-03	7.23e-04	4.376693	-0.67947	0.4303571	Smad2	SMAD family member 2
58223_at	7.52e-03	7.23e-04	4.376295	-0.68022	1.0527143	Mmp19	matrix metallopeptidase 19
64138_at	7.52e-03	7.24e-04	4.376004	-0.68077	0.573	Ctsz	cathepsin Z
52897_at	7.54e-03	7.26e-04	-4.374137	-0.68428	-2.7749762	Rbfox3	RNA binding protein, fox-1 homolog (C. elegans) 3
22750_at	7.54e-03	7.27e-04	-4.373521	-0.68544	-0.7597619	Zfp9	zinc finger protein 9
69538_at	7.56e-03	7.29e-04	-4.37206	-0.68818	-0.5438333	Antxr1	anthrax toxin receptor 1
12238_at	7.57e-03	7.31e-04	4.370646	-0.69084	0.3420476	Commd3	COMM domain containing 3
22129_at	7.58e-03	7.32e-04	-4.369626	-0.69276	-0.7675	Ttc3	tetratricopeptide repeat domain 3
67276_at	7.59e-03	7.34e-04	4.368337	-0.69518	0.5503333	Eri1	exoribonuclease 1
73804_at	7.59e-03	7.34e-04	4.368196	-0.69545	0.8422619	Kif2c	kinesin family member 2C
76192_at	7.61e-03	7.37e-04	4.366411	-0.6988	0.4496429	Abhd12	abhydrolase domain containing 12
29812_at	7.62e-03	7.38e-04	-4.365284	-0.70092	-0.367	Ndrg3	N-myc downstream regulated gene 3
12532_at	7.67e-03	7.44e-04	4.361434	-0.70817	1.3013095	Cdc25c	cell division cycle 25C
24117_at	7.67e-03	7.44e-04	4.361189	-0.70863	1.8001429	Wif1	Wnt inhibitory factor 1
13476_at	7.68e-03	7.45e-04	4.360338	-0.71023	0.3123333	Reep5	receptor accessory protein 5
12982_at	7.70e-03	7.48e-04	4.358489	-0.71371	1.0794762	Csf2ra	colony stimulating factor 2 receptor, alpha, low-affinity (granulocyte-macrophage)
72542_at	7.71e-03	7.49e-04	4.357725	-0.71514	0.4204286	Pgam5	phosphoglycerate mutase family member 5
12297_at	7.71e-03	7.50e-04	-4.35696	-0.71658	-1.4811667	Cacnb3	calcium channel, voltage-dependent, beta 3 subunit
319710_at	7.71e-03	7.50e-04	-4.35674	-0.717	-0.6500952	Frmd6	FERM domain containing 6
76574_at	7.72e-03	7.52e-04	-4.355213	-0.71987	-1.2519286	Mfsd2a	major facilitator superfamily domain containing 2A
15414_at	7.72e-03	7.53e-04	-4.354969	-0.72033	-2.0624524	Hoxb6	homeobox B6
382236_at	7.75e-03	7.55e-04	4.353117	-0.72381	0.4882143	Brwd3	bromodomain and WD repeat domain containing 3
71920_at	7.75e-03	7.56e-04	4.352536	-0.72491	1.1229762	Epgn	epithelial mitogen
12359_at	7.75e-03	7.57e-04	4.352061	-0.7258	0.3982857	Cat	catalase
230379_at	7.76e-03	7.58e-04	4.35135	-0.72714	1.083619	Acer2	alkaline ceramidase 2
20425_at	7.76e-03	7.58e-04	4.351008	-0.72778	0.8836667	Shmt1	serine hydroxymethyltransferase 1 (soluble)
16625_at	7.82e-03	7.65e-04	4.346245	-0.73675	1.0261905	Serpina3c	serine (or cysteine) peptidase inhibitor, clade A, member 3C
230085_at	7.82e-03	7.66e-04	-4.345631	-0.7379	-2.693881	Phf24	PHD finger protein 24
17988_at	7.88e-03	7.72e-04	-4.341611	-0.74547	-0.5238571	Ndrg1	N-myc downstream regulated gene 1
269536_at	7.90e-03	7.74e-04	4.339836	-0.74881	0.4087619	Tex10	testis expressed gene 10
58222_at	7.90e-03	7.74e-04	-4.339624	-0.74921	-1.9176905	Rab37	RAB37, member RAS oncogene family
192950_at	7.90e-03	7.76e-04	-4.338817	-0.75073	-0.6371667	Nacad	NAC alpha domain containing
79201_at	7.93e-03	7.78e-04	4.336861	-0.75442	1.2218095	Tnfrsf23	tumor necrosis factor receptor superfamily, member 23
76983_at	7.93e-03	7.80e-04	4.336024	-0.75599	0.3812143	Scfd1	Sec1 family domain containing 1
211429_at	7.94e-03	7.81e-04	-4.33503	-0.75786	-1.108119	Pla2g4b	phospholipase A2, group IVB (cytosolic)
241274_at	7.94e-03	7.82e-04	4.334595	-0.75868	0.7882381	Pnpla7	patatin-like phospholipase domain containing 7
235431_at	7.95e-03	7.83e-04	-4.333645	-0.76047	-0.8784524	Coro2b	coronin, actin binding protein, 2B
70645_at	7.98e-03	7.86e-04	4.331643	-0.76424	0.8817619	Oip5	Opa interacting protein 5
18616_at	7.99e-03	7.88e-04	4.330163	-0.76703	1.2316667	Peg3	paternally expressed 3
67789_at	7.99e-03	7.89e-04	-4.329594	-0.7681	-0.5452857	Dalrd3	DALR anticodon binding domain containing 3
320472_at	7.99e-03	7.89e-04	-4.329584	-0.76812	-2.840619	Ppm1e	protein phosphatase 1E (PP2C domain containing)
69786_at	8.03e-03	7.93e-04	-4.326692	-0.77357	-0.2887619	Tprkb	Tp53rk binding protein
21854_at	8.03e-03	7.94e-04	4.326354	-0.77421	0.3415238	Timm17a	translocase of inner mitochondrial membrane 17a
216831_at	8.03e-03	7.95e-04	-4.325843	-0.77517	-1.6825952	Arhgap44	Rho GTPase activating protein 44
238799_at	8.04e-03	7.96e-04	4.325056	-0.77665	0.4872381	Tnpo1	transportin 1
76252_at	8.04e-03	7.97e-04	-4.323994	-0.77865	-0.9352619	Atp6v0e2	ATPase, H+ transporting, lysosomal V0 subunit E2
16392_at	8.04e-03	7.97e-04	-4.323949	-0.77874	-3.9415238	Isl1	ISL1 transcription factor, LIM/homeodomain
72320_at	8.04e-03	7.97e-04	-4.323918	-0.7788	-0.3917143	Kif1bp	KIF1 binding protein
68525_at	8.05e-03	7.98e-04	-4.323231	-0.78009	-0.5826429	Evc2	Ellis van Creveld syndrome 2
53599_at	8.05e-03	7.99e-04	4.322666	-0.78116	0.2637143	Cd164	CD164 antigen
54616_at	8.08e-03	8.02e-04	4.320555	-0.78514	0.4046667	Extl3	exostoses (multiple)-like 3
213556_at	8.09e-03	8.05e-04	4.319198	-0.78769	0.7220238	Plekhh2	pleckstrin homology domain containing, family H (with MyTH4 domain) member 2
20475_at	8.09e-03	8.05e-04	-4.318788	-0.78847	-0.4534524	Six5	sine oculis-related homeobox 5
72504_at	8.11e-03	8.07e-04	4.317423	-0.79104	0.6348333	Taf4b	TATA-box binding protein associated factor 4b
20911_at	8.12e-03	8.09e-04	4.316192	-0.79336	0.7540238	Stxbp2	syntaxin binding protein 2
19275_at	8.15e-03	8.12e-04	-4.314156	-0.7972	-2.2780952	Ptprn	protein tyrosine phosphatase, receptor type, N
17524_at	8.15e-03	8.13e-04	4.313535	-0.79837	0.6525	Mpp1	membrane protein, palmitoylated
14788_at	8.15e-03	8.13e-04	-4.313411	-0.7986	-0.5883095	Gpr162	G protein-coupled receptor 162
54650_at	8.15e-03	8.14e-04	4.313017	-0.79935	0.6757857	Sfmbt1	Scm-like with four mbt domains 1
15979_at	8.18e-03	8.17e-04	4.310897	-0.80334	0.4512857	Ifngr1	interferon gamma receptor 1
68659_at	8.20e-03	8.20e-04	4.308972	-0.80697	0.3060952	Fam198b	family with sequence similarity 198, member B
105193_at	8.20e-03	8.21e-04	-4.308649	-0.80758	-0.7514762	Nhlrc1	NHL repeat containing 1
56506_at	8.20e-03	8.21e-04	4.308523	-0.80782	0.9591667	Cib2	calcium and integrin binding family member 2
210719_at	8.20e-03	8.22e-04	-4.307854	-0.80908	-0.9274524	Mkx	mohawk homeobox
213827_at	8.20e-03	8.22e-04	4.307841	-0.8091	0.2804048	Arcn1	archain 1
73677_at	8.20e-03	8.23e-04	4.307153	-0.8104	0.909	Psma8	proteasome (prosome, macropain) subunit, alpha type, 8
58802_at	8.21e-03	8.25e-04	-4.305995	-0.81258	-1.0816905	Kcnmb4	potassium large conductance calcium-activated channel, subfamily M, beta member 4
215210_at	8.23e-03	8.27e-04	4.304312	-0.81576	0.6421667	Tmem120a	transmembrane protein 120A
269132_at	8.26e-03	8.30e-04	-4.302227	-0.81969	-1.0631667	Colgalt2	collagen beta(1-O)galactosyltransferase 2
27280_at	8.27e-03	8.32e-04	4.301152	-0.82172	0.4603333	Phlda3	pleckstrin homology like domain, family A, member 3
19156_at	8.28e-03	8.33e-04	4.300612	-0.82274	0.383881	Psap	prosaposin
20148_at	8.28e-03	8.34e-04	4.300196	-0.82352	0.4569048	Dhrs3	dehydrogenase/reductase (SDR family) member 3
109082_at	8.32e-03	8.39e-04	-4.296976	-0.8296	-0.4178333	Fbxw17	F-box and WD-40 domain protein 17
18163_at	8.32e-03	8.39e-04	-4.2969	-0.82974	-2.8228095	Ctnnd2	catenin (cadherin associated protein), delta 2
20299_at	8.32e-03	8.41e-04	4.295618	-0.83216	1.551619	Ccl22	chemokine (C-C motif) ligand 22
68273_at	8.32e-03	8.41e-04	-4.295602	-0.83219	-0.3641667	Pomgnt1	protein O-linked mannose beta 1,2-N-acetylglucosaminyltransferase
12405_at	8.32e-03	8.41e-04	-4.295415	-0.83254	-2.1870952	Cbln2	cerebellin 2 precursor protein
60595_at	8.34e-03	8.43e-04	4.29389	-0.83542	0.4898333	Actn4	actinin alpha 4
17254_at	8.39e-03	8.49e-04	4.290707	-0.84143	0.3524762	Slc3a2	solute carrier family 3 (activators of dibasic and neutral amino acid transport), member 2
76477_at	8.40e-03	8.51e-04	-4.289381	-0.84393	-1.2001429	Pcolce2	procollagen C-endopeptidase enhancer 2
101772_at	8.43e-03	8.54e-04	-4.287485	-0.84751	-0.7272619	Ano1	anoctamin 1, calcium activated chloride channel
93735_at	8.43e-03	8.54e-04	-4.287255	-0.84794	-0.7724286	Wnt16	wingless-type MMTV integration site family, member 16
58994_at	8.44e-03	8.57e-04	-4.28543	-0.85139	-1.0245714	Smpd3	sphingomyelin phosphodiesterase 3, neutral
380836_at	8.44e-03	8.57e-04	4.285296	-0.85164	0.6742143	Mrs2	MRS2 magnesium transporter
13848_at	8.44e-03	8.57e-04	-4.285106	-0.852	-0.9734048	Ephb6	Eph receptor B6
107869_at	8.45e-03	8.59e-04	4.284331	-0.85346	1.4104286	Cth	cystathionase (cystathionine gamma-lyase)
67705_at	8.45e-03	8.60e-04	-4.28371	-0.85463	-0.4155952	1810058I24Rik	RIKEN cDNA 1810058I24 gene
12511_at	8.45e-03	8.60e-04	4.283435	-0.85515	0.9654524	Cd6	CD6 antigen
218121_at	8.47e-03	8.62e-04	-4.282109	-0.85766	-0.9655238	Mboat1	membrane bound O-acyltransferase domain containing 1
67388_at	8.58e-03	8.75e-04	4.274539	-0.87195	0.5150714	1110008F13Rik	RIKEN cDNA 1110008F13 gene
80290_at	8.58e-03	8.75e-04	4.274276	-0.87245	0.5080238	Gpr146	G protein-coupled receptor 146
67629_at	8.59e-03	8.76e-04	4.273765	-0.87341	1.5800476	Spc24	SPC24, NDC80 kinetochore complex component, homolog (S. cerevisiae)
15117_at	8.59e-03	8.76e-04	-4.273479	-0.87395	-1.0952143	Has2	hyaluronan synthase 2
20973_at	8.59e-03	8.77e-04	4.272782	-0.87527	0.6371905	Syngr2	synaptogyrin 2
103534_at	8.59e-03	8.78e-04	4.272654	-0.87551	0.812619	Mgat4b	mannoside acetylglucosaminyltransferase 4, isoenzyme B
70544_at	8.60e-03	8.80e-04	-4.271474	-0.87774	-0.3239048	Tmem242	transmembrane protein 242
212111_at	8.61e-03	8.81e-04	4.270673	-0.87925	0.5454286	Inpp5a	inositol polyphosphate-5-phosphatase A
11964_at	8.61e-03	8.81e-04	4.270533	-0.87951	0.6378095	Atp6v1a	ATPase, H+ transporting, lysosomal V1 subunit A
27273_at	8.66e-03	8.88e-04	4.266664	-0.88682	0.461881	Pdk4	pyruvate dehydrogenase kinase, isoenzyme 4
242721_at	8.69e-03	8.91e-04	4.264383	-0.89113	0.9625238	Klhdc7a	kelch domain containing 7A
66065_at	8.69e-03	8.92e-04	4.264051	-0.89176	0.7648333	Hsd17b14	hydroxysteroid (17-beta) dehydrogenase 14
67155_at	8.71e-03	8.94e-04	-4.263039	-0.89367	-0.4071905	Smarca2	SWI/SNF related, matrix associated, actin dependent regulator of chromatin, subfamily a, member 2
101100_at	8.75e-03	8.99e-04	-4.260019	-0.89938	-0.4785476	Ttll3	tubulin tyrosine ligase-like family, member 3
666781_at	8.76e-03	9.01e-04	4.258814	-0.90166	0.831619	Gm13487	TATA box binding protein (Tbp)-associated factor, RNA polymerase I, D pseudogene
113868_at	8.76e-03	9.01e-04	4.258591	-0.90208	0.6189762	Acaa1a	acetyl-Coenzyme A acyltransferase 1A
378937_at	8.77e-03	9.03e-04	-4.257445	-0.90424	-0.6359762	Lrrc24	leucine rich repeat containing 24
67246_at	8.77e-03	9.03e-04	4.257284	-0.90455	0.5402381	2810474O19Rik	RIKEN cDNA 2810474O19 gene
78243_at	8.82e-03	9.09e-04	4.253972	-0.91081	1.0564048	9230112D13Rik	RIKEN cDNA 9230112D13 gene
13874_at	8.82e-03	9.09e-04	4.253711	-0.9113	0.8649286	Ereg	epiregulin
100042958_at	8.84e-03	9.12e-04	4.251975	-0.91458	1.1607619	Gm4129	predicted gene 4129
18174_at	8.85e-03	9.14e-04	4.251081	-0.91627	0.5687143	Slc11a2	solute carrier family 11 (proton-coupled divalent metal ion transporters), member 2
17967_at	8.87e-03	9.16e-04	-4.24985	-0.9186	-1.1408571	Ncam1	neural cell adhesion molecule 1
241624_at	8.87e-03	9.16e-04	4.249646	-0.91899	0.9301667	Exd1	exonuclease 3'-5' domain containing 1
77032_at	8.87e-03	9.18e-04	4.248815	-0.92056	0.6230952	Tstd3	thiosulfate sulfurtransferase (rhodanese)-like domain containing 3
30957_at	8.88e-03	9.19e-04	-4.248376	-0.92139	-0.8307143	Mapk8ip3	mitogen-activated protein kinase 8 interacting protein 3
11600_at	8.88e-03	9.20e-04	-4.247552	-0.92294	-0.7961667	Angpt1	angiopoietin 1
73095_at	8.91e-03	9.23e-04	4.245782	-0.92629	0.7890476	Slc25a42	solute carrier family 25, member 42
20378_at	8.92e-03	9.26e-04	-4.244198	-0.92929	-1.5982619	Frzb	frizzled-related protein
217830_at	8.92e-03	9.26e-04	4.244187	-0.92931	0.7204048	9030617O03Rik	RIKEN cDNA 9030617O03 gene
67749_at	8.92e-03	9.27e-04	-4.243751	-0.93013	-0.9675238	Mgarp	mitochondria localized glutamic acid rich protein
26944_at	8.93e-03	9.28e-04	4.243037	-0.93148	2.6088571	Tinag	tubulointerstitial nephritis antigen
216881_at	8.95e-03	9.31e-04	-4.24133	-0.93471	-1.0939762	Wscd1	WSC domain containing 1
69181_at	8.99e-03	9.35e-04	4.238873	-0.93936	1.1633571	Dyrk2	dual-specificity tyrosine-(Y)-phosphorylation regulated kinase 2
69642_at	8.99e-03	9.36e-04	-4.238561	-0.93995	-0.9155	Mlip	muscular LMNA-interacting protein
276952_at	9.01e-03	9.39e-04	-4.236782	-0.94331	-1.5334286	Rasl10b	RAS-like, family 10, member B
210135_at	9.02e-03	9.40e-04	-4.236252	-0.94431	-0.4739524	Zfp180	zinc finger protein 180
24083_at	9.05e-03	9.44e-04	4.23394	-0.94869	0.4912143	Natd1	N-acetyltransferase domain containing 1
229285_at	9.07e-03	9.47e-04	4.232238	-0.95191	0.5595238	Spg20	spastic paraplegia 20, spartin (Troyer syndrome) homolog (human)
215090_at	9.07e-03	9.47e-04	-4.232068	-0.95223	-2.2752619	Maneal	mannosidase, endo-alpha-like
65962_at	9.07e-03	9.47e-04	-4.23188	-0.95258	-0.546	Slc9a3r2	solute carrier family 9 (sodium/hydrogen exchanger), member 3 regulator 2
228564_at	9.07e-03	9.48e-04	-4.23173	-0.95287	-1.0319048	Frmd5	FERM domain containing 5
76905_at	9.08e-03	9.50e-04	4.230623	-0.95496	1.3930238	Lrg1	leucine-rich alpha-2-glycoprotein 1
57816_at	9.09e-03	9.52e-04	-4.229423	-0.95723	-2.1537619	Tesc	tescalcin
71710_at	9.11e-03	9.54e-04	-4.228458	-0.95906	-0.5513095	Lrrcc1	leucine rich repeat and coiled-coil domain containing 1
227648_at	9.11e-03	9.55e-04	4.227901	-0.96011	0.2979286	Sec16a	SEC16 homolog A, endoplasmic reticulum export factor
353047_at	9.12e-03	9.56e-04	4.227151	-0.96153	0.6937857	Plekhm1	pleckstrin homology domain containing, family M (with RUN domain) member 1
66344_at	9.12e-03	9.57e-04	4.226442	-0.96287	0.5512143	Lce3b	late cornified envelope 3B
20502_at	9.12e-03	9.57e-04	-4.226366	-0.96302	-0.6016905	Slc16a2	solute carrier family 16 (monocarboxylic acid transporters), member 2
229011_at	9.12e-03	9.58e-04	-4.226147	-0.96343	-0.9232857	Samd10	sterile alpha motif domain containing 10
19143_at	9.12e-03	9.58e-04	4.225772	-0.96414	0.6329524	St14	suppression of tumorigenicity 14 (colon carcinoma)
69487_at	9.14e-03	9.62e-04	-4.22362	-0.96821	-0.5808571	Ndufaf5	NADH dehydrogenase (ubiquinone) complex I, assembly factor 5
16796_at	9.14e-03	9.62e-04	4.223567	-0.96831	0.6234524	Lasp1	LIM and SH3 protein 1
14733_at	9.15e-03	9.64e-04	4.222715	-0.96993	0.4124048	Gpc1	glypican 1
12049_at	9.17e-03	9.66e-04	4.221304	-0.9726	0.9782619	Bcl2l10	Bcl2-like 10
414073_at	9.18e-03	9.69e-04	4.220127	-0.97482	0.6630476	BC040756	cDNA sequence BC040756
67790_at	9.18e-03	9.69e-04	-4.220086	-0.9749	-2.440381	Rab39b	RAB39B, member RAS oncogene family
228071_at	9.18e-03	9.69e-04	4.219748	-0.97554	0.4007619	Sestd1	SEC14 and spectrin domains 1
21789_at	9.18e-03	9.69e-04	4.219646	-0.97574	0.998619	Tfpi2	tissue factor pathway inhibitor 2
72727_at	9.18e-03	9.70e-04	-4.219408	-0.97619	-0.4517619	B3gat3	beta-1,3-glucuronyltransferase 3 (glucuronosyltransferase I)
29875_at	9.18e-03	9.71e-04	4.218656	-0.97761	0.483	Iqgap1	IQ motif containing GTPase activating protein 1
97112_at	9.18e-03	9.71e-04	4.218597	-0.97772	0.4356429	Nmd3	NMD3 ribosome export adaptor
106585_at	9.18e-03	9.72e-04	-4.218516	-0.97788	-0.4131905	Ankrd12	ankyrin repeat domain 12
228911_at	9.19e-03	9.73e-04	-4.217487	-0.97982	-0.4431667	Tshz2	teashirt zinc finger family member 2
270166_at	9.19e-03	9.74e-04	4.217111	-0.98053	0.4261429	Clpx	caseinolytic mitochondrial matrix peptidase chaperone subunit
54199_at	9.19e-03	9.75e-04	4.216831	-0.98106	1.3704048	Ccrl2	chemokine (C-C motif) receptor-like 2
16832_at	9.19e-03	9.76e-04	-4.216327	-0.98202	-0.9330952	Ldhb	lactate dehydrogenase B
382034_at	9.20e-03	9.77e-04	4.215258	-0.98404	0.5104048	Gse1	genetic suppressor element 1, coiled-coil protein
66653_at	9.21e-03	9.79e-04	-4.214653	-0.98519	-0.4109762	Brf2	BRF2, RNA polymerase III transcription initiation factor 50kDa subunit
50524_at	9.26e-03	9.85e-04	-4.211373	-0.9914	-0.8619524	Sall2	sal-like 2 (Drosophila)
56443_at	9.26e-03	9.85e-04	-4.211102	-0.99191	-0.414381	Arpc1a	actin related protein 2/3 complex, subunit 1A
320080_at	9.28e-03	9.88e-04	-4.209522	-0.9949	-0.3744048	Zbtb39	zinc finger and BTB domain containing 39
20521_at	9.28e-03	9.89e-04	4.208949	-0.99599	1.1159524	Slc22a12	solute carrier family 22 (organic anion/cation transporter), member 12
66257_at	9.33e-03	9.94e-04	-4.20624	-1.00112	-0.668	Nicn1	nicolin 1
53614_at	9.33e-03	9.95e-04	-4.205933	-1.0017	-0.6900714	Reck	reversion-inducing-cysteine-rich protein with kazal motifs
213056_at	9.33e-03	9.96e-04	4.205205	-1.00308	0.5821429	Fam126b	family with sequence similarity 126, member B
218734_at	9.37e-03	1.00e-03	-4.202783	-1.00767	-0.5381429	3830406C13Rik	RIKEN cDNA 3830406C13 gene
664883_at	9.37e-03	1.00e-03	-4.202431	-1.00833	-0.8144524	Nova1	neuro-oncological ventral antigen 1
71602_at	9.37e-03	1.00e-03	4.202176	-1.00882	0.7010714	Myo1e	myosin IE
277468_at	9.37e-03	1.00e-03	-4.201867	-1.0094	-1.6833571	Slc39a12	solute carrier family 39 (zinc transporter), member 12
319801_at	9.37e-03	1.00e-03	4.20173	-1.00966	0.5271667	Tigar	Trp53 induced glycolysis repulatory phosphatase
20404_at	9.39e-03	1.01e-03	-4.199735	-1.01344	-2.3758333	Sh3gl2	SH3-domain GRB2-like 2
27376_at	9.39e-03	1.01e-03	4.199672	-1.01356	0.7973095	Slc25a10	solute carrier family 25 (mitochondrial carrier, dicarboxylate transporter), member 10
23805_at	9.39e-03	1.01e-03	-4.199664	-1.01358	-0.6208095	Apc2	adenomatosis polyposis coli 2
14709_at	9.39e-03	1.01e-03	-4.198967	-1.0149	-0.8930952	Gng8	guanine nucleotide binding protein (G protein), gamma 8
231830_at	9.44e-03	1.01e-03	4.195706	-1.02107	0.751881	Micall2	MICAL-like 2
57441_at	9.45e-03	1.02e-03	4.19486	-1.02268	1.0666429	Gmnn	geminin
232785_at	9.48e-03	1.02e-03	-4.192901	-1.02639	-0.858	Zfp783	zinc finger protein 783
20192_at	9.53e-03	1.03e-03	-4.189706	-1.03244	-0.6171429	Ryr3	ryanodine receptor 3
14911_at	9.60e-03	1.03e-03	4.185508	-1.0404	0.3897143	Thumpd3	THUMP domain containing 3
13838_at	9.61e-03	1.04e-03	-4.184783	-1.04177	-0.5135714	Epha4	Eph receptor A4
75695_at	9.61e-03	1.04e-03	-4.184333	-1.04263	-0.3920952	Rilpl1	Rab interacting lysosomal protein-like 1
30056_at	9.61e-03	1.04e-03	4.184108	-1.04305	0.3736667	Timm9	translocase of inner mitochondrial membrane 9
319984_at	9.61e-03	1.04e-03	-4.183686	-1.04385	-2.3120952	Jph4	junctophilin 4
269224_at	9.61e-03	1.04e-03	4.183637	-1.04395	0.7398333	Pask	PAS domain containing serine/threonine kinase
213499_at	9.61e-03	1.04e-03	4.183541	-1.04413	0.6040714	Fbxo42	F-box protein 42
109697_at	9.62e-03	1.04e-03	4.181816	-1.0474	0.5275476	Cpa1	carboxypeptidase A1, pancreatic
20419_at	9.62e-03	1.04e-03	4.181775	-1.04748	1.6942619	Shcbp1	Shc SH2-domain binding protein 1
229949_at	9.62e-03	1.04e-03	-4.181492	-1.04801	-0.9986429	Ak5	adenylate kinase 5
94281_at	9.62e-03	1.04e-03	-4.181375	-1.04823	-0.6512143	Sfxn4	sideroflexin 4
245684_at	9.62e-03	1.04e-03	-4.181373	-1.04824	-0.5173333	Cnksr2	connector enhancer of kinase suppressor of Ras 2
381101_at	9.63e-03	1.04e-03	4.180372	-1.05014	0.7049524	Dnph1	2'-deoxynucleoside 5'-phosphate N-hydrolase 1
21817_at	9.63e-03	1.04e-03	4.180161	-1.05054	0.5909524	Tgm2	transglutaminase 2, C polypeptide
218236_at	9.64e-03	1.05e-03	4.179291	-1.05218	0.3521667	Fam120a	family with sequence similarity 120, member A
56461_at	9.64e-03	1.05e-03	-4.178921	-1.05289	-1.6384762	Kcnip3	Kv channel interacting protein 3, calsenilin
216049_at	9.68e-03	1.05e-03	-4.17602	-1.05839	-1.3458095	Zfp365	zinc finger protein 365
70021_at	9.68e-03	1.05e-03	4.175906	-1.0586	1.0169048	Nt5dc2	5'-nucleotidase domain containing 2
72720_at	9.69e-03	1.05e-03	-4.174912	-1.06049	-0.6253571	Zfp248	zinc finger protein 248
67727_at	9.69e-03	1.05e-03	4.174899	-1.06051	0.4591667	Stx17	syntaxin 17
17762_at	9.70e-03	1.06e-03	-4.173813	-1.06257	-1.2941667	Mapt	microtubule-associated protein tau
11426_at	9.71e-03	1.06e-03	4.173092	-1.06394	0.3382381	Macf1	microtubule-actin crosslinking factor 1
229488_at	9.72e-03	1.06e-03	4.172046	-1.06592	0.737119	Fam160a1	family with sequence similarity 160, member A1
56335_at	9.74e-03	1.06e-03	-4.17061	-1.06865	-0.313619	Mettl3	methyltransferase like 3
83603_at	9.74e-03	1.06e-03	-4.170391	-1.06906	-2.6073095	Elovl4	elongation of very long chain fatty acids (FEN1/Elo2, SUR4/Elo3, yeast)-like 4
58250_at	9.75e-03	1.07e-03	4.169642	-1.07048	0.8739048	Chst11	carbohydrate sulfotransferase 11
106794_at	9.75e-03	1.07e-03	-4.169219	-1.07128	-0.6069286	Dhx57	DEAH (Asp-Glu-Ala-Asp/His) box polypeptide 57
17064_at	9.75e-03	1.07e-03	4.168995	-1.07171	0.7342381	Cd93	CD93 antigen
106369_at	9.78e-03	1.07e-03	-4.167117	-1.07527	-0.4003333	Ypel1	yippee-like 1 (Drosophila)
11668_at	9.78e-03	1.07e-03	4.166717	-1.07603	0.5650952	Aldh1a1	aldehyde dehydrogenase family 1, subfamily A1
16803_at	9.79e-03	1.07e-03	4.165617	-1.07812	0.8927143	Lbp	lipopolysaccharide binding protein
64655_at	9.80e-03	1.07e-03	4.16488	-1.07951	0.312619	Mrps22	mitochondrial ribosomal protein S22
16589_at	9.82e-03	1.08e-03	4.163777	-1.08161	0.7540238	Uhmk1	U2AF homology motif (UHM) kinase 1
50784_at	9.83e-03	1.08e-03	4.162496	-1.08404	0.3973571	Plpp2	phospholipid phosphatase 2
20568_at	9.83e-03	1.08e-03	4.162412	-1.0842	2.4099524	Slpi	secretory leukocyte peptidase inhibitor
67405_at	9.84e-03	1.08e-03	-4.1616	-1.08574	-3.5439048	Nts	neurotensin
96935_at	9.84e-03	1.08e-03	-4.161288	-1.08633	-1.6551905	Susd4	sushi domain containing 4
103836_at	9.84e-03	1.08e-03	-4.16079	-1.08727	-0.619119	Zfp692	zinc finger protein 692
242083_at	9.85e-03	1.08e-03	-4.160346	-1.08812	-1.137119	Ppm1l	protein phosphatase 1 (formerly 2C)-like
228136_at	9.86e-03	1.09e-03	4.159288	-1.09012	0.322119	Zdhhc5	zinc finger, DHHC domain containing 5
16612_at	9.86e-03	1.09e-03	4.158949	-1.09077	1.5225238	Klk1	kallikrein 1
360213_at	9.86e-03	1.09e-03	-4.158773	-1.0911	-0.6827381	Trim46	tripartite motif-containing 46
18008_at	9.86e-03	1.09e-03	-4.157891	-1.09277	-0.920381	Nes	nestin
66926_at	9.86e-03	1.09e-03	4.157851	-1.09285	0.3537381	Trmt6	tRNA methyltransferase 6
20519_at	9.88e-03	1.09e-03	4.156516	-1.09538	0.7162619	Slc22a3	solute carrier family 22 (organic cation transporter), member 3
76877_at	9.88e-03	1.09e-03	-4.156417	-1.09557	-0.5323571	Rab36	RAB36, member RAS oncogene family
70355_at	9.88e-03	1.09e-03	-4.156248	-1.09589	-1.0475	Gprc5c	G protein-coupled receptor, family C, group 5, member C
26379_at	9.88e-03	1.09e-03	4.155496	-1.09732	0.4583571	Esrra	estrogen related receptor, alpha
109711_at	9.90e-03	1.10e-03	4.154567	-1.09908	0.9617381	Actn1	actinin, alpha 1
19009_at	9.91e-03	1.10e-03	-4.153107	-1.10185	-0.3321905	Pou6f1	POU domain, class 6, transcription factor 1
18826_at	9.91e-03	1.10e-03	4.152615	-1.10279	0.8968333	Lcp1	lymphocyte cytosolic protein 1
69745_at	9.91e-03	1.10e-03	4.151969	-1.10401	0.5417857	Pold4	polymerase (DNA-directed), delta 4
107587_at	9.91e-03	1.10e-03	-4.151952	-1.10405	-1.0240714	Osr2	odd-skipped related 2
109050_at	9.91e-03	1.10e-03	-4.151887	-1.10417	-0.7255238	Fam212b	family with sequence similarity 212, member B
18053_at	9.91e-03	1.10e-03	-4.151743	-1.10444	-1.2055476	Ngfr	nerve growth factor receptor (TNFR superfamily, member 16)
83964_at	9.92e-03	1.10e-03	-4.150721	-1.10638	-1.1830238	Jam3	junction adhesion molecule 3
68243_at	9.92e-03	1.10e-03	4.150658	-1.1065	1.1539524	A930018P22Rik	RIKEN cDNA A930018P22 gene
68616_at	9.97e-03	1.11e-03	-4.147547	-1.11241	-0.6969762	Gdpd3	glycerophosphodiester phosphodiesterase domain containing 3
26456_at	9.97e-03	1.11e-03	-4.147383	-1.11272	-1.4388333	Sema4g	sema domain, immunoglobulin domain (Ig), transmembrane domain (TM) and short cytoplasmic domain, (semaphorin) 4G
68523_at	9.99e-03	1.11e-03	-4.145934	-1.11547	-0.3012143	Fam96b	family with sequence similarity 96, member B
218397_at	9.99e-03	1.11e-03	4.145877	-1.11558	0.3941429	Rasa1	RAS p21 protein activator 1
20302_at	1.00e-02	1.12e-03	4.144825	-1.11757	2.1096905	Ccl3	chemokine (C-C motif) ligand 3
77605_at	1.00e-02	1.12e-03	-4.144095	-1.11896	-0.400119	H2afv	H2A histone family, member V
65964_at	1.00e-02	1.12e-03	4.141725	-1.12346	0.8886667	Zak	sterile alpha motif and leucine zipper containing kinase AZK
16568_at	1.00e-02	1.12e-03	-4.141589	-1.12372	-0.7744048	Kif3a	kinesin family member 3A
17960_at	1.00e-02	1.12e-03	4.141518	-1.12385	1.1719524	Nat1	N-acetyl transferase 1
276891_at	1.01e-02	1.13e-03	-4.139932	-1.12686	-1.9479524	Timd4	T cell immunoglobulin and mucin domain containing 4
15439_at	1.01e-02	1.13e-03	4.138624	-1.12935	0.4045952	Hp	haptoglobin
22393_at	1.01e-02	1.13e-03	4.137426	-1.13162	0.6989286	Wfs1	Wolfram syndrome 1 homolog (human)
110855_at	1.01e-02	1.13e-03	4.136913	-1.13259	0.5921667	Pde6c	phosphodiesterase 6C, cGMP specific, cone, alpha prime
101543_at	1.01e-02	1.14e-03	-4.134745	-1.13671	-0.429119	Wtip	WT1-interacting protein
77065_at	1.01e-02	1.14e-03	4.13395	-1.13822	0.3823095	Ints7	integrator complex subunit 7
12514_at	1.01e-02	1.14e-03	4.133824	-1.13846	1.3802619	Cd68	CD68 antigen
625121_at	1.02e-02	1.14e-03	-4.131892	-1.14213	-0.9891429	Gm6556	predicted gene 6556
72022_at	1.02e-02	1.15e-03	-4.130632	-1.14452	-1.0424048	Slc35f2	solute carrier family 35, member F2
320172_at	1.02e-02	1.15e-03	-4.130405	-1.14495	-0.3849286	E230016M11Rik	RIKEN cDNA E230016M11 gene
71902_at	1.02e-02	1.15e-03	-4.12931	-1.14703	-0.6724048	Cand1	cullin associated and neddylation disassociated 1
68764_at	1.02e-02	1.15e-03	4.128125	-1.14929	0.5696429	Cdhr3	cadherin-related family member 3
13135_at	1.02e-02	1.15e-03	4.127399	-1.15066	0.3435714	Dad1	defender against cell death 1
78610_at	1.03e-02	1.16e-03	4.124356	-1.15645	0.6347619	Uvrag	UV radiation resistance associated gene
74386_at	1.03e-02	1.16e-03	4.122824	-1.15936	0.3748571	Rmi1	RecQ mediated genome instability 1
19072_at	1.03e-02	1.16e-03	4.122712	-1.15957	0.5022619	Prep	prolyl endopeptidase
71207_at	1.03e-02	1.16e-03	4.12266	-1.15967	0.2984286	Nudt4	nudix (nucleoside diphosphate linked moiety X)-type motif 4
97130_at	1.03e-02	1.17e-03	-4.121231	-1.16238	-0.7896667	C77080	expressed sequence C77080
14726_at	1.04e-02	1.17e-03	-4.11957	-1.16554	-0.3439524	Pdpn	podoplanin
13497_at	1.04e-02	1.17e-03	-4.119199	-1.16624	-1.2045238	Drp2	dystrophin related protein 2
72301_at	1.04e-02	1.17e-03	-4.118794	-1.16701	-2.3210714	1810041L15Rik	RIKEN cDNA 1810041L15 gene
57247_at	1.04e-02	1.17e-03	-4.118653	-1.16728	-0.5306905	Zfp276	zinc finger protein (C2H2 type) 276
232784_at	1.04e-02	1.18e-03	-4.117446	-1.16957	-0.4359762	Zfp212	Zinc finger protein 212
75339_at	1.04e-02	1.18e-03	-4.115193	-1.17386	-0.572119	Mphosph8	M-phase phosphoprotein 8
108907_at	1.04e-02	1.18e-03	4.115036	-1.17415	1.4710714	Nusap1	nucleolar and spindle associated protein 1
16890_at	1.04e-02	1.18e-03	4.114982	-1.17426	0.989119	Lipe	lipase, hormone sensitive
66995_at	1.04e-02	1.18e-03	-4.114456	-1.17526	-2.9671905	Zcchc18	zinc finger, CCHC domain containing 18
100121_at	1.04e-02	1.18e-03	4.113803	-1.1765	0.3853095	Tdrd7	tudor domain containing 7
12589_at	1.04e-02	1.18e-03	-4.113715	-1.17666	-0.552	Ift81	intraflagellar transport 81
17001_at	1.04e-02	1.18e-03	4.113708	-1.17668	1.4169286	Ltc4s	leukotriene C4 synthase
27965_at	1.04e-02	1.19e-03	4.112843	-1.17832	0.3660476	Spg21	spastic paraplegia 21 homolog (human)
67432_at	1.04e-02	1.19e-03	4.112186	-1.17957	0.9941667	Hoga1	4-hydroxy-2-oxoglutarate aldolase 1
20423_at	1.04e-02	1.19e-03	-4.110603	-1.18258	-0.5625238	Shh	sonic hedgehog
20463_at	1.04e-02	1.19e-03	-4.110421	-1.18293	-0.2589286	Cox7a2l	cytochrome c oxidase subunit VIIa polypeptide 2-like
74309_at	1.04e-02	1.19e-03	-4.110181	-1.18338	-0.4827143	Osbp2	oxysterol binding protein 2
382113_at	1.04e-02	1.19e-03	4.109985	-1.18375	0.9727857	Slc22a14	solute carrier family 22 (organic cation transporter), member 14
69953_at	1.04e-02	1.19e-03	-4.109314	-1.18503	-0.3193333	2810025M15Rik	RIKEN cDNA 2810025M15 gene
215387_at	1.05e-02	1.20e-03	4.108112	-1.18732	1.3245	Ncaph	non-SMC condensin I complex, subunit H
20536_at	1.05e-02	1.20e-03	-4.107367	-1.18873	-0.6084286	Slc4a3	solute carrier family 4 (anion exchanger), member 3
70779_at	1.05e-02	1.20e-03	-4.107016	-1.1894	-0.5917143	Prdm5	PR domain containing 5
67249_at	1.05e-02	1.20e-03	-4.106964	-1.1895	-0.5230952	Tbc1d19	TBC1 domain family, member 19
70771_at	1.05e-02	1.20e-03	-4.106707	-1.18999	-0.5174286	Gpr173	G-protein coupled receptor 173
20698_at	1.05e-02	1.20e-03	4.104988	-1.19325	1.2106905	Sphk1	sphingosine kinase 1
230099_at	1.05e-02	1.21e-03	4.10359	-1.19591	1.6906429	Car9	carbonic anhydrase 9
77034_at	1.05e-02	1.21e-03	4.103315	-1.19643	0.398881	2510039O18Rik	RIKEN cDNA 2510039O18 gene
14687_at	1.05e-02	1.21e-03	-4.102984	-1.19706	-1.3647619	Gnaz	guanine nucleotide binding protein, alpha z subunit
59092_at	1.06e-02	1.21e-03	-4.101021	-1.2008	-0.737381	Pcbp4	poly(rC) binding protein 4
68875_at	1.06e-02	1.22e-03	-4.099465	-1.20375	-0.767381	Tmcc2	transmembrane and coiled-coil domains 2
20616_at	1.06e-02	1.22e-03	-4.099273	-1.20412	-4.1460476	Snap91	synaptosomal-associated protein 91
235402_at	1.06e-02	1.22e-03	-4.098567	-1.20546	-1.1699048	Lingo1	leucine rich repeat and Ig domain containing 1
320709_at	1.06e-02	1.22e-03	-4.098541	-1.20551	-1.6035714	Tmem117	transmembrane protein 117
14852_at	1.06e-02	1.22e-03	4.097988	-1.20656	0.390881	Gspt1	G1 to S phase transition 1
12235_at	1.06e-02	1.22e-03	4.096681	-1.20905	2.4937381	Bub1	BUB1, mitotic checkpoint serine/threonine kinase
67781_at	1.06e-02	1.22e-03	-4.095859	-1.21061	-0.3019762	Ilf2	interleukin enhancer binding factor 2
80986_at	1.06e-02	1.22e-03	4.095679	-1.21095	1.3109762	Ckap2	cytoskeleton associated protein 2
68034_at	1.07e-02	1.23e-03	4.092409	-1.21717	0.5620238	Fam122a	family with sequence similarity 122, member A
65254_at	1.07e-02	1.23e-03	-4.09179	-1.21835	-1.4255714	Dpysl5	dihydropyrimidinase-like 5
66882_at	1.07e-02	1.24e-03	4.090131	-1.22151	0.3934524	Bzw1	basic leucine zipper and W2 domains 1
59287_at	1.07e-02	1.24e-03	4.089176	-1.22332	0.4332619	Ncstn	nicastrin
66500_at	1.07e-02	1.24e-03	4.087883	-1.22578	0.6927143	Slc30a7	solute carrier family 30 (zinc transporter), member 7
13823_at	1.07e-02	1.24e-03	-4.087641	-1.22624	-1.470119	Epb41l3	erythrocyte membrane protein band 4.1 like 3
68423_at	1.07e-02	1.24e-03	-4.087212	-1.22706	-1.2303571	Ankrd13d	ankyrin repeat domain 13 family, member D
70383_at	1.08e-02	1.25e-03	4.086022	-1.22932	0.5364524	Cox10	cytochrome c oxidase assembly protein 10
66609_at	1.08e-02	1.25e-03	-4.084946	-1.23137	-0.477381	Cryzl1	crystallin, zeta (quinone reductase)-like 1
68775_at	1.08e-02	1.25e-03	4.084655	-1.23192	0.9448571	Atp6v1c2	ATPase, H+ transporting, lysosomal V1 subunit C2
70237_at	1.08e-02	1.25e-03	-4.083727	-1.23369	-0.5576905	Bhlhb9	basic helix-loop-helix domain containing, class B9
66480_at	1.08e-02	1.26e-03	-4.082415	-1.23618	-0.3593095	Rpl15	ribosomal protein L15
102141_at	1.08e-02	1.26e-03	-4.081755	-1.23744	-0.5225714	Snx25	sorting nexin 25
106878_at	1.08e-02	1.26e-03	-4.081287	-1.23833	-0.4867857	Smim3	small integral membrane protein 3
12808_at	1.08e-02	1.26e-03	-4.081044	-1.23879	-0.7582619	Cobl	cordon-bleu WH2 repeat
78251_at	1.08e-02	1.26e-03	-4.080857	-1.23915	-0.9650952	Zfp712	zinc finger protein 712
72008_at	1.08e-02	1.26e-03	-4.080536	-1.23976	-0.4758333	Zfyve19	zinc finger, FYVE domain containing 19
217207_at	1.08e-02	1.26e-03	4.080205	-1.24039	0.4327381	Dhx8	DEAH (Asp-Glu-Ala-His) box polypeptide 8
22694_at	1.08e-02	1.26e-03	-4.079178	-1.24234	-0.4033571	Zfp35	zinc finger protein 35
23938_at	1.08e-02	1.26e-03	4.078874	-1.24292	0.5523333	Map2k5	mitogen-activated protein kinase kinase 5
73694_at	1.09e-02	1.27e-03	-4.077713	-1.24513	-0.2869286	Ndufaf7	NADH dehydrogenase (ubiquinone) 1 alpha subcomplex assembly factor 7
18744_at	1.09e-02	1.27e-03	-4.075846	-1.24868	-0.3552857	Pja1	praja ring finger 1, E3 ubiquitin protein ligase
380629_at	1.09e-02	1.27e-03	4.075652	-1.24905	0.4394048	Heca	hdc homolog, cell cycle regulator
54200_at	1.09e-02	1.27e-03	4.075037	-1.25022	0.4792619	Sult2b1	sulfotransferase family, cytosolic, 2B, member 1
69434_at	1.09e-02	1.28e-03	-4.073243	-1.25364	-0.4446905	Snhg10	small nucleolar RNA host gene 10
66599_at	1.10e-02	1.28e-03	-4.07099	-1.25793	-0.5102619	Rdm1	RAD52 motif 1
59031_at	1.10e-02	1.28e-03	4.07084	-1.25821	0.5610238	Chst12	carbohydrate sulfotransferase 12
66409_at	1.10e-02	1.29e-03	4.07017	-1.25949	0.3553333	Rsl1d1	ribosomal L1 domain containing 1
72205_at	1.10e-02	1.29e-03	-4.068364	-1.26292	-0.9861667	Eml2	echinoderm microtubule associated protein like 2
227731_at	1.10e-02	1.29e-03	4.068063	-1.2635	0.6015952	Slc25a25	solute carrier family 25 (mitochondrial carrier, phosphate carrier), member 25
13194_at	1.10e-02	1.30e-03	4.065496	-1.26838	0.2597619	Ddb1	damage specific DNA binding protein 1
70510_at	1.10e-02	1.30e-03	-4.065221	-1.26891	-0.4216429	Rnf167	ring finger protein 167
665113_at	1.11e-02	1.30e-03	-4.063308	-1.27255	-0.8177143	Tnik	TRAF2 and NCK interacting kinase
84036_at	1.11e-02	1.30e-03	-4.062775	-1.27356	-0.7081905	Kcnn1	potassium intermediate/small conductance calcium-activated channel, subfamily N, member 1
26950_at	1.11e-02	1.31e-03	-4.061883	-1.27526	-3.6400714	Vsnl1	visinin-like 1
214895_at	1.11e-02	1.31e-03	-4.061857	-1.27531	-0.4154762	Lman2l	lectin, mannose-binding 2-like
320705_at	1.11e-02	1.31e-03	-4.060787	-1.27735	-2.5785476	Bend6	BEN domain containing 6
93726_at	1.11e-02	1.31e-03	4.059592	-1.27962	3.1173571	Rnase2a	ribonuclease, RNase A family, 2A (liver, eosinophil-derived neurotoxin)
235040_at	1.11e-02	1.31e-03	-4.05927	-1.28024	-0.3517857	Atg4d	autophagy related 4D, cysteine peptidase
67834_at	1.11e-02	1.31e-03	4.058972	-1.28081	0.6005714	Idh3a	isocitrate dehydrogenase 3 (NAD+) alpha
20872_at	1.12e-02	1.32e-03	-4.057389	-1.28382	-0.332619	Stk16	serine/threonine kinase 16
218215_at	1.12e-02	1.32e-03	4.056742	-1.28505	1.1410476	Rnf144b	ring finger protein 144B
20873_at	1.12e-02	1.32e-03	4.055188	-1.28801	0.7442619	Plk4	polo-like kinase 4
99382_at	1.12e-02	1.32e-03	-4.054806	-1.28874	-0.879381	Abtb2	ankyrin repeat and BTB (POZ) domain containing 2
67894_at	1.13e-02	1.33e-03	4.051487	-1.29506	0.3536905	Fam45a	family with sequence similarity 45, member A
27392_at	1.13e-02	1.33e-03	4.051143	-1.29571	0.4753571	Pign	phosphatidylinositol glycan anchor biosynthesis, class N
18479_at	1.13e-02	1.33e-03	-4.050285	-1.29735	-1.1222619	Pak1	p21 protein (Cdc42/Rac)-activated kinase 1
66214_at	1.13e-02	1.34e-03	4.048876	-1.30003	0.5266667	Rgcc	regulator of cell cycle
67501_at	1.13e-02	1.34e-03	4.048482	-1.30078	0.6676429	Ccdc50	coiled-coil domain containing 50
225743_at	1.13e-02	1.34e-03	-4.047838	-1.30201	-0.5456905	Rnf165	ring finger protein 165
330188_at	1.13e-02	1.34e-03	4.046435	-1.30468	0.5522857	Ccdc63	coiled-coil domain containing 63
74747_at	1.14e-02	1.35e-03	4.043773	-1.30975	0.3153095	Ddit4	DNA-damage-inducible transcript 4
76459_at	1.14e-02	1.35e-03	4.043099	-1.31104	1.2868571	Car12	carbonic anhydrase 12
18553_at	1.14e-02	1.35e-03	-4.04307	-1.31109	-1.1640238	Pcsk6	proprotein convertase subtilisin/kexin type 6
433667_at	1.14e-02	1.36e-03	4.04109	-1.31486	0.8489762	Ankrd13c	ankyrin repeat domain 13c
19142_at	1.14e-02	1.36e-03	-4.039841	-1.31724	-1.0551429	Prss12	protease, serine 12 neurotrypsin (motopsin)
20379_at	1.14e-02	1.36e-03	-4.039476	-1.31794	-0.6955714	Sfrp4	secreted frizzled-related protein 4
233724_at	1.14e-02	1.36e-03	-4.039457	-1.31798	-0.5301667	Tmem41b	transmembrane protein 41B
11704_at	1.15e-02	1.37e-03	4.037976	-1.3208	0.3167619	Amelx	amelogenin, X-linked
217031_at	1.15e-02	1.37e-03	-4.037974	-1.3208	-0.5129048	Tada2a	transcriptional adaptor 2A
76261_at	1.15e-02	1.37e-03	-4.037654	-1.32141	-0.6384048	0610040J01Rik	RIKEN cDNA 0610040J01 gene
241950_at	1.15e-02	1.37e-03	-4.037558	-1.32159	-0.610119	Bbs12	Bardet-Biedl syndrome 12 (human)
54613_at	1.15e-02	1.37e-03	-4.037234	-1.32221	-0.5508333	St3gal6	ST3 beta-galactoside alpha-2,3-sialyltransferase 6
74122_at	1.15e-02	1.37e-03	4.035779	-1.32498	0.6320238	Tmem43	transmembrane protein 43
60365_at	1.15e-02	1.38e-03	-4.033693	-1.32896	-0.48	Rbm8a	RNA binding motif protein 8a
26934_at	1.15e-02	1.38e-03	4.03306	-1.33016	1.0964762	Racgap1	Rac GTPase-activating protein 1
103768_at	1.15e-02	1.38e-03	-4.032927	-1.33042	-1.6195476	Tubg2	tubulin, gamma 2
320078_at	1.15e-02	1.38e-03	-4.032514	-1.33121	-0.8175476	Olfml2b	olfactomedin-like 2B
245877_at	1.15e-02	1.38e-03	4.032435	-1.33136	0.34	Map7d1	MAP7 domain containing 1
26433_at	1.15e-02	1.38e-03	4.030966	-1.33415	0.681	Plod3	procollagen-lysine, 2-oxoglutarate 5-dioxygenase 3
66929_at	1.16e-02	1.39e-03	4.028971	-1.33796	1.5035	Asf1b	anti-silencing function 1B histone chaperone
381175_at	1.16e-02	1.39e-03	-4.028921	-1.33805	-1.597619	Ccdc68	coiled-coil domain containing 68
13180_at	1.16e-02	1.39e-03	4.028078	-1.33966	0.9330714	Pcbd1	pterin 4 alpha carbinolamine dehydratase/dimerization cofactor of hepatocyte nuclear factor 1 alpha (TCF1) 1
213989_at	1.16e-02	1.39e-03	4.027569	-1.34063	1.1686667	Tmem82	transmembrane protein 82
19934_at	1.16e-02	1.40e-03	-4.02593	-1.34375	-0.3079048	Rpl22	ribosomal protein L22
66454_at	1.17e-02	1.40e-03	4.024073	-1.34729	0.8921905	Nmnat1	nicotinamide nucleotide adenylyltransferase 1
69276_at	1.17e-02	1.40e-03	-4.023362	-1.34865	-0.2568333	Sec62	SEC62 homolog (S. cerevisiae)
56350_at	1.17e-02	1.41e-03	-4.021092	-1.35298	-0.2740238	Arl3	ADP-ribosylation factor-like 3
56018_at	1.17e-02	1.41e-03	-4.020142	-1.35479	-1.1196429	Stard10	START domain containing 10
56550_at	1.17e-02	1.41e-03	-4.020062	-1.35494	-0.3252857	Ube2d2a	ubiquitin-conjugating enzyme E2D 2A
665143_at	1.18e-02	1.42e-03	4.01771	-1.35942	0.4205	Gm7514	predicted gene 7514
60315_at	1.18e-02	1.42e-03	-4.016847	-1.36107	-0.4255476	Myg1	melanocyte proliferating gene 1
207175_at	1.18e-02	1.42e-03	-4.01598	-1.36272	-0.6457381	Cetn4	centrin 4
26362_at	1.18e-02	1.43e-03	-4.015157	-1.36429	-0.4817619	Axl	AXL receptor tyrosine kinase
503692_at	1.18e-02	1.43e-03	4.014667	-1.36522	0.5072619	Aym1	activator of yeast meiotic promoters 1
171282_at	1.18e-02	1.43e-03	4.014431	-1.36568	0.8776429	Acot4	acyl-CoA thioesterase 4
19691_at	1.18e-02	1.43e-03	4.013367	-1.3677	0.3657619	Recql	RecQ protein-like
233064_at	1.18e-02	1.43e-03	4.013149	-1.36812	0.6559286	Wdr62	WD repeat domain 62
15166_at	1.18e-02	1.43e-03	-4.013055	-1.3683	-0.5991667	Hcn2	hyperpolarization-activated, cyclic nucleotide-gated K+ 2
70380_at	1.18e-02	1.43e-03	4.012442	-1.36947	0.506	Mospd1	motile sperm domain containing 1
56526_at	1.19e-02	1.44e-03	-4.009748	-1.37461	-1.1479762	Sept6	septin 6
12686_at	1.19e-02	1.44e-03	4.009712	-1.37467	1.7877857	Elovl3	elongation of very long chain fatty acids (FEN1/Elo2, SUR4/Elo3, yeast)-like 3
232232_at	1.19e-02	1.44e-03	-4.008868	-1.37628	-1.0930238	Hdac11	histone deacetylase 11
66970_at	1.19e-02	1.44e-03	-4.008395	-1.37718	-0.7105952	Ssbp2	single-stranded DNA binding protein 2
53416_at	1.19e-02	1.45e-03	-4.006257	-1.38126	-0.7714762	Stk39	serine/threonine kinase 39
52840_at	1.19e-02	1.45e-03	-4.006228	-1.38132	-1.0743333	Dbndd2	dysbindin (dystrobrevin binding protein 1) domain containing 2
234404_at	1.20e-02	1.45e-03	4.004767	-1.3841	0.6921667	Nxnl1	nucleoredoxin-like 1
74405_at	1.20e-02	1.46e-03	-4.00422	-1.38515	-0.9230714	Efhc2	EF-hand domain (C-terminal) containing 2
21687_at	1.20e-02	1.46e-03	-4.001615	-1.39012	-0.6140476	Tek	endothelial-specific receptor tyrosine kinase
236899_at	1.20e-02	1.47e-03	-4.000966	-1.39136	-1.6337619	Pcyt1b	phosphate cytidylyltransferase 1, choline, beta isoform
26358_at	1.21e-02	1.47e-03	3.999287	-1.39456	1.1245238	Aldh1a7	aldehyde dehydrogenase family 1, subfamily A7
75089_at	1.21e-02	1.47e-03	3.998251	-1.39653	0.5607619	Uhrf1bp1l	UHRF1 (ICBP90) binding protein 1-like
231876_at	1.21e-02	1.47e-03	3.998205	-1.39662	0.5788333	Lmtk2	lemur tyrosine kinase 2
12983_at	1.21e-02	1.48e-03	3.996888	-1.39913	0.9991905	Csf2rb	colony stimulating factor 2 receptor, beta, low-affinity (granulocyte-macrophage)
69772_at	1.21e-02	1.48e-03	-3.995961	-1.4009	-0.9369762	Bdh2	3-hydroxybutyrate dehydrogenase, type 2
11745_at	1.21e-02	1.48e-03	-3.994602	-1.4035	-0.3652857	Anxa3	annexin A3
66968_at	1.22e-02	1.49e-03	3.993488	-1.40562	1.740619	Plin5	perilipin 5
67797_at	1.22e-02	1.49e-03	-3.992218	-1.40804	-0.3229762	Snrnp48	small nuclear ribonucleoprotein 48 (U11/U12)
14654_at	1.22e-02	1.49e-03	3.990882	-1.41059	0.5489524	Glra1	glycine receptor, alpha 1 subunit
13400_at	1.22e-02	1.49e-03	3.990767	-1.41081	0.7246667	Dmpk	dystrophia myotonica-protein kinase
13421_at	1.22e-02	1.50e-03	-3.990393	-1.41153	-0.8903333	Dnase1l3	deoxyribonuclease 1-like 3
12168_at	1.22e-02	1.50e-03	-3.989839	-1.41258	-0.6117381	Bmpr2	bone morphogenetic protein receptor, type II (serine/threonine kinase)
17279_at	1.22e-02	1.50e-03	3.989669	-1.41291	1.9140238	Melk	maternal embryonic leucine zipper kinase
22248_at	1.22e-02	1.50e-03	3.989545	-1.41314	0.8501667	Unc119	unc-119 lipid binding chaperone
27784_at	1.22e-02	1.50e-03	3.989474	-1.41328	0.3547619	Commd8	COMM domain containing 8
381157_at	1.22e-02	1.50e-03	-3.986916	-1.41816	-0.8768095	Greb1l	growth regulation by estrogen in breast cancer-like
53414_at	1.23e-02	1.51e-03	3.986455	-1.41904	0.4535	Bysl	bystin-like
66260_at	1.23e-02	1.51e-03	-3.98626	-1.41941	-1.4328333	Tmem54	transmembrane protein 54
241589_at	1.23e-02	1.51e-03	-3.985603	-1.42067	-1.2858095	D430041D05Rik	RIKEN cDNA D430041D05 gene
16016_at	1.23e-02	1.51e-03	3.984761	-1.42227	4.0776667	Ighg2b	immunoglobulin heavy constant gamma 2B
218038_at	1.23e-02	1.51e-03	-3.983655	-1.42438	-3.0905714	Amph	amphiphysin
73172_at	1.23e-02	1.52e-03	-3.98238	-1.42682	-0.7392143	Exo5	exonuclease 5
66358_at	1.23e-02	1.52e-03	-3.981624	-1.42826	-0.3059286	Adprm	ADP-ribose/CDP-alcohol diphosphatase, manganese dependent
12325_at	1.23e-02	1.52e-03	-3.981352	-1.42878	-0.7567143	Camk2g	calcium/calmodulin-dependent protein kinase II gamma
19285_at	1.24e-02	1.53e-03	3.979785	-1.43177	0.3595714	Ptrf	polymerase I and transcript release factor
71724_at	1.24e-02	1.53e-03	-3.977496	-1.43614	-1.574119	Aox3	aldehyde oxidase 3
192734_at	1.24e-02	1.53e-03	-3.977391	-1.43634	-2.0032857	Lrrc75b	leucine rich repeat containing 75B
56224_at	1.24e-02	1.53e-03	-3.977259	-1.43659	-0.2928571	Tspan5	tetraspanin 5
268567_at	1.24e-02	1.54e-03	-3.976108	-1.43879	-0.9675	Tmem229b	transmembrane protein 229B
229521_at	1.24e-02	1.54e-03	-3.975925	-1.43914	-2.1679286	Syt11	synaptotagmin XI
76376_at	1.24e-02	1.54e-03	-3.974559	-1.44174	-2.1465714	Slc24a2	solute carrier family 24 (sodium/potassium/calcium exchanger), member 2
58807_at	1.25e-02	1.55e-03	-3.972294	-1.44607	-1.3883571	Slco1c1	solute carrier organic anion transporter family, member 1c1
64656_at	1.25e-02	1.55e-03	3.97099	-1.44856	0.2975	Mrps23	mitochondrial ribosomal protein S23
14314_at	1.25e-02	1.55e-03	-3.970849	-1.44883	-0.3840952	Fstl1	follistatin-like 1
231874_at	1.25e-02	1.56e-03	3.969269	-1.45184	0.2492857	Ccz1	CCZ1 vacuolar protein trafficking and biogenesis associated
18817_at	1.26e-02	1.57e-03	3.966238	-1.45763	1.3602381	Plk1	polo-like kinase 1
20932_at	1.26e-02	1.57e-03	3.964496	-1.46096	0.382381	Surf4	surfeit gene 4
98682_at	1.27e-02	1.58e-03	-3.961869	-1.46597	-0.9558333	Mfsd6	major facilitator superfamily domain containing 6
381605_at	1.27e-02	1.58e-03	3.961757	-1.46619	0.8532857	Tbc1d2	TBC1 domain family, member 2
72745_at	1.27e-02	1.58e-03	3.961035	-1.46757	0.6412619	Tmem161b	transmembrane protein 161B
104871_at	1.27e-02	1.58e-03	-3.960683	-1.46824	-0.5822143	Spata7	spermatogenesis associated 7
433022_at	1.27e-02	1.58e-03	-3.960406	-1.46877	-2.0044524	Plcxd2	phosphatidylinositol-specific phospholipase C, X domain containing 2
68337_at	1.27e-02	1.59e-03	-3.959196	-1.47108	-0.5864762	Crip2	cysteine rich protein 2
17355_at	1.28e-02	1.59e-03	3.957497	-1.47432	0.2875476	Aff1	AF4/FMR2 family, member 1
24050_at	1.28e-02	1.60e-03	-3.954781	-1.47951	-1.5890714	Sept3	septin 3
21826_at	1.28e-02	1.60e-03	3.954542	-1.47997	1.1223333	Thbs2	thrombospondin 2
68948_at	1.28e-02	1.60e-03	-3.954181	-1.48066	-0.3685714	Fam216a	family with sequence similarity 216, member A
23795_at	1.28e-02	1.60e-03	-3.953672	-1.48163	-1.6539762	Agr2	anterior gradient 2
101739_at	1.29e-02	1.61e-03	-3.951555	-1.48567	-0.6195476	Psip1	PC4 and SFRS1 interacting protein 1
17119_at	1.29e-02	1.61e-03	3.950895	-1.48693	0.4649762	Mxd1	MAX dimerization protein 1
69737_at	1.30e-02	1.62e-03	-3.947275	-1.49385	-0.9371667	Ttl	tubulin tyrosine ligase
114654_at	1.30e-02	1.62e-03	-3.946695	-1.49496	-0.587881	Ly6g6d	lymphocyte antigen 6 complex, locus G6D
17143_at	1.30e-02	1.63e-03	3.946036	-1.49622	0.4140952	Magea7-ps	melanoma antigen, family A, 7, pseudogene
243373_at	1.30e-02	1.63e-03	-3.945097	-1.49801	-1.233881	AI854703	expressed sequence AI854703
229697_at	1.30e-02	1.63e-03	3.94423	-1.49967	0.495	Cym	chymosin
331623_at	1.30e-02	1.63e-03	3.944168	-1.49978	0.4590238	Bend3	BEN domain containing 3
268527_at	1.30e-02	1.64e-03	-3.943094	-1.50184	-0.5165238	Greb1	gene regulated by estrogen in breast cancer protein
214162_at	1.31e-02	1.64e-03	-3.941755	-1.5044	-0.4740714	Kmt2a	lysine (K)-specific methyltransferase 2A
320158_at	1.31e-02	1.64e-03	-3.941002	-1.50583	-1.8978571	Zmat4	zinc finger, matrin type 4
67145_at	1.31e-02	1.64e-03	-3.940808	-1.5062	-0.350619	Tomm34	translocase of outer mitochondrial membrane 34
268566_at	1.31e-02	1.65e-03	-3.939558	-1.50859	-0.361	Gphn	gephyrin
16574_at	1.31e-02	1.65e-03	-3.9379	-1.51176	-1.8507619	Kif5c	kinesin family member 5C
228812_at	1.31e-02	1.66e-03	3.936845	-1.51378	0.4779286	Pigu	phosphatidylinositol glycan anchor biosynthesis, class U
19894_at	1.32e-02	1.66e-03	-3.936375	-1.51467	-2.2887143	Rph3a	rabphilin 3A
67071_at	1.32e-02	1.66e-03	-3.935552	-1.51625	-1.8309762	Rps6ka6	ribosomal protein S6 kinase polypeptide 6
14311_at	1.32e-02	1.66e-03	3.935265	-1.5168	0.7092381	Cidec	cell death-inducing DFFA-like effector c
22782_at	1.32e-02	1.67e-03	3.932641	-1.52181	0.295381	Slc30a1	solute carrier family 30 (zinc transporter), member 1
22755_at	1.32e-02	1.67e-03	-3.931759	-1.5235	-0.6591905	Zfp93	zinc finger protein 93
76757_at	1.32e-02	1.67e-03	3.931553	-1.52389	3.1024762	Trdn	triadin
67023_at	1.32e-02	1.67e-03	-3.931544	-1.52391	-0.2916429	Use1	unconventional SNARE in the ER 1 homolog (S. cerevisiae)
18040_at	1.32e-02	1.67e-03	-3.931525	-1.52394	-3.5703333	Nefm	neurofilament, medium polypeptide
24070_at	1.32e-02	1.67e-03	3.93102	-1.52491	0.3928095	Mpdu1	mannose-P-dolichol utilization defect 1
235674_at	1.32e-02	1.68e-03	3.930088	-1.52669	1.5344048	Acaa1b	acetyl-Coenzyme A acyltransferase 1B
78232_at	1.33e-02	1.68e-03	3.929108	-1.52856	0.2849524	Trappc6b	trafficking protein particle complex 6B
170729_at	1.33e-02	1.68e-03	-3.9291	-1.52858	-0.489381	Scrt1	scratch family zinc finger 1
30059_at	1.33e-02	1.68e-03	3.929091	-1.5286	0.3609762	Timm10	translocase of inner mitochondrial membrane 10
56494_at	1.33e-02	1.69e-03	3.927225	-1.53216	0.7675476	Gosr2	golgi SNAP receptor complex member 2
14537_at	1.33e-02	1.69e-03	3.925329	-1.53578	0.7531429	Gcnt1	glucosaminyl (N-acetyl) transferase 1, core 2
15229_at	1.33e-02	1.69e-03	-3.924724	-1.53694	-0.9184524	Foxd1	forkhead box D1
74600_at	1.34e-02	1.70e-03	-3.923525	-1.53923	-0.3256429	Mrpl47	mitochondrial ribosomal protein L47
18673_at	1.34e-02	1.70e-03	3.923135	-1.53998	0.443381	Phb	prohibitin
12550_at	1.34e-02	1.70e-03	-3.923003	-1.54023	-1.4479048	Cdh1	cadherin 1
231659_at	1.34e-02	1.70e-03	3.922296	-1.54158	0.3300952	Gcn1l1	GCN1 general control of amino-acid synthesis 1-like 1 (yeast)
242406_at	1.35e-02	1.72e-03	3.916549	-1.55257	0.3393095	Rgp1	RAB6A GEF compex partner 1
12802_at	1.35e-02	1.72e-03	3.915932	-1.55375	1.2793333	Cnr2	cannabinoid receptor 2 (macrophage)
67116_at	1.35e-02	1.73e-03	-3.914905	-1.55571	-0.3375952	Cuedc2	CUE domain containing 2
67893_at	1.36e-02	1.73e-03	3.913348	-1.55869	0.4467143	Tmem86a	transmembrane protein 86A
67005_at	1.36e-02	1.73e-03	3.913266	-1.55885	0.2858095	Polr3k	polymerase (RNA) III (DNA directed) polypeptide K
20513_at	1.36e-02	1.74e-03	-3.911771	-1.56171	-1.1098571	Slc1a6	solute carrier family 1 (high affinity aspartate/glutamate transporter), member 6
74229_at	1.36e-02	1.74e-03	-3.910883	-1.5634	-1.507881	Paqr8	progestin and adipoQ receptor family member VIII
73827_at	1.36e-02	1.74e-03	3.910681	-1.56379	0.3947143	Tmem198b	transmembrane protein 198b
381404_at	1.36e-02	1.74e-03	3.91003	-1.56503	1.0517143	Pabpc1l	poly(A) binding protein, cytoplasmic 1-like
217203_at	1.36e-02	1.74e-03	3.909595	-1.56587	0.9689048	Tmem106a	transmembrane protein 106A
11305_at	1.36e-02	1.74e-03	-3.909357	-1.56632	-0.5026429	Abca2	ATP-binding cassette, sub-family A (ABC1), member 2
19268_at	1.36e-02	1.74e-03	-3.909348	-1.56634	-0.5632619	Ptprf	protein tyrosine phosphatase, receptor type, F
21778_at	1.36e-02	1.75e-03	3.908557	-1.56785	0.696619	Tex9	testis expressed gene 9
217695_at	1.37e-02	1.75e-03	3.907972	-1.56897	0.5211667	Zfyve1	zinc finger, FYVE domain containing 1
194126_at	1.37e-02	1.75e-03	-3.906918	-1.57098	-0.5779762	Mtmr11	myotubularin related protein 11
235611_at	1.37e-02	1.76e-03	-3.905976	-1.57279	-0.9666905	Plxnb1	plexin B1
269514_at	1.37e-02	1.76e-03	3.904879	-1.57488	0.443119	Fbxl4	F-box and leucine-rich repeat protein 4
57750_at	1.38e-02	1.77e-03	3.901987	-1.58042	0.4482143	Wdr12	WD repeat domain 12
235281_at	1.38e-02	1.77e-03	-3.901055	-1.5822	-0.8145952	Scn3b	sodium channel, voltage-gated, type III, beta
54393_at	1.38e-02	1.77e-03	-3.900849	-1.58259	-1.0393095	Gabbr1	gamma-aminobutyric acid (GABA) B receptor, 1
23912_at	1.38e-02	1.77e-03	-3.900818	-1.58265	-1.2672381	Rhof	ras homolog family member F (in filopodia)
100017_at	1.38e-02	1.77e-03	3.900713	-1.58285	0.7937381	Ldlrap1	low density lipoprotein receptor adaptor protein 1
223978_at	1.38e-02	1.77e-03	3.900412	-1.58343	0.2643333	Cpped1	calcineurin-like phosphoesterase domain containing 1
26987_at	1.38e-02	1.78e-03	3.899384	-1.58539	0.3302857	Eif4e2	eukaryotic translation initiation factor 4E member 2
69270_at	1.38e-02	1.78e-03	3.898463	-1.58715	0.8626905	Gins1	GINS complex subunit 1 (Psf1 homolog)
67216_at	1.38e-02	1.78e-03	-3.897398	-1.58919	-1.0764048	Mboat2	membrane bound O-acyltransferase domain containing 2
74342_at	1.39e-02	1.79e-03	-3.895018	-1.59374	-1.4192381	Lrrtm1	leucine rich repeat transmembrane neuronal 1
76547_at	1.39e-02	1.79e-03	-3.894846	-1.59407	-0.2919048	Tmem101	transmembrane protein 101
110842_at	1.40e-02	1.81e-03	3.8914	-1.60066	0.3630238	Etfa	electron transferring flavoprotein, alpha polypeptide
117229_at	1.40e-02	1.81e-03	-3.890814	-1.60179	-1.0993333	Stk33	serine/threonine kinase 33
[truncated: 13,480 more rows]
